# Supplementary material for: Conserved host response to highly pathogenic avian influenza virus infection in human cell culture, mouse and macaque model systems
Source: BMC Syst Biol. 2011 Nov 11;5:190. doi: 10.1186/1752-0509-5-190 (PMC3229612; doi:10.1186/1752-0509-5-190)
Supplement: Additional file 3 — Table S2; Supplemental table showing transcripts with conserved dynamics in Calu-3 cells, mouse and macaque responding to VN1203 infection. [file 1752-0509-5-190-S3.XLSX]

## Sheet: GeneList
Cluster membership of genes conserved between human Calu-3 cells, mouse, and macaque
Symbol	Cluster	ID	Description
CIRBP	1	NM_001280	cold inducible RNA binding protein
COL12A1	1	NM_004370	collagen, type XII, alpha 1
CTSF	1	NM_003793	cathepsin F
DSP	1	NM_004415	desmoplakin
EDIL3	1	BX648583	EGF-like repeats and discoidin I-like domains 3
EPHX1	1	NM_000120	epoxide hydrolase 1, microsomal (xenobiotic)
FRAS1	1	NM_032863	Fraser syndrome 1
FZD2	1	NM_001466	frizzled homolog 2 (Drosophila)
GLT25D2	1	NM_015101	glycosyltransferase 25 domain containing 2
GPRC5A	1	NM_003979	G protein-coupled receptor, family C, group 5, member A
IGFBP5	1	NM_000599	insulin-like growth factor binding protein 5
KAZALD1	1	NM_030929	Kazal-type serine peptidase inhibitor domain 1
KCNN2	1	NM_021614	potassium intermediate/small conductance calcium-activated channel, subfamily N, member 2
LAMA3	1	NM_198129	laminin, alpha 3
LTBP3	1	NM_021070	latent transforming growth factor beta binding protein 3
MAPT	1	NM_016835	microtubule-associated protein tau
MFSD4	1
MYH10	1	NM_005964	myosin, heavy chain 10, non-muscle
OLFML2A	1	NM_182487	olfactomedin-like 2A
PAQR9	1
PLEKHA6	1	NM_014935	pleckstrin homology domain containing, family A member 6
PLEKHK1	1	NM_145307	pleckstrin homology domain containing, family K member 1
PLTP	1	NM_006227	phospholipid transfer protein
PLXDC2	1	NM_032812	plexin domain containing 2
PRKCZ	1	NM_002744	protein kinase C, zeta
PROM2	1	NM_144707	prominin 2
SEMA3E	1	AB002329	sema domain, immunoglobulin domain (Ig), short basic domain, secreted, (semaphorin) 3E
SH3GL2	1	NM_003026	SH3-domain GRB2-like 2
TMEM163	1	NM_030923	transmembrane protein 163
TMEM16A	1	NM_018043	transmembrane protein 16A
C1QTNF2	2	NM_031908	C1q and tumor necrosis factor related protein 2
CDH16	2	NM_004062	cadherin 16, KSP-cadherin
CYP1A1	2	NM_000499	cytochrome P450, family 1, subfamily A, polypeptide 1
FGF1	2	AF211169	fibroblast growth factor 1 (acidic)
HEY1	2	NM_012258	hairy/enhancer-of-split related with YRPW motif 1
MYH14	2	NM_024729	myosin, heavy chain 14
SOX18	2	NM_018419	SRY (sex determining region Y)-box 18
TMEFF2	2	NM_016192	transmembrane protein with EGF-like and two follistatin-like domains 2
TMEM46	2
ANK1	3	NM_020478	ankyrin 1, erythrocytic
ASCC3	3	NM_006828	activating signal cointegrator 1 complex subunit 3
CCL17	3	NM_002987	chemokine (C-C motif) ligand 17
CKMT2	3	NM_001825	creatine kinase, mitochondrial 2 (sarcomeric)
ITGB1BP2	3	NM_012278	integrin beta 1 binding protein (melusin) 2
MATN4	3	NM_003833	matrilin 4
MYL3	3	NM_000258	myosin, light chain 3, alkali; ventricular, skeletal, slow
PLSCR2	3	NM_020359	phospholipid scramblase 2
RASD1	3	NM_016084	RAS, dexamethasone-induced 1
RASL10B	3	NM_033315	RAS-like, family 10, member B
RBP7	3	NM_052960	retinol binding protein 7, cellular
SLC30A2	3	AF370409	solute carrier family 30 (zinc transporter), member 2
TCAP	3	NM_003673	titin-cap (telethonin)
VPREB3	3	NM_013378	pre-B lymphocyte gene 3
ADC	4	NM_052998	arginine decarboxylase
ALDH1B1	4	NM_000692	aldehyde dehydrogenase 1 family, member B1
ASPM	4	NM_018136	asp (abnormal spindle) homolog, microcephaly associated (Drosophila)
AURKB	4	NM_004217	aurora kinase B
CCNB1	4	NM_031966	cyclin B1
CDCA2	4	NM_152562	cell division cycle associated 2
CENPE	4	NM_001813	centromere protein E, 312kDa
CHEK1	4	NM_001274	CHK1 checkpoint homolog (S. pombe)
COCH	4	NM_004086	coagulation factor C homolog, cochlin (Limulus polyphemus)
DIO2	4	NM_013989	deiodinase, iodothyronine, type II
ELF3	4	NM_004433	E74-like factor 3 (ets domain transcription factor, epithelial-specific )
EXO1	4	NM_003686	exonuclease 1
EYA4	4	NM_004100	eyes absent homolog 4 (Drosophila)
GLDC	4	NM_000170	glycine dehydrogenase (decarboxylating)
GLS	4	NM_014905	glutaminase
GSG2	4	NM_031965	germ cell associated 2 (haspin)
HIST1H1B	4	NM_005322	histone cluster 1, H1b
HMMR	4	NM_012484	hyaluronan-mediated motility receptor (RHAMM)
MCM10	4	NM_182751	minichromosome maintenance complex component 10
MYRIP	4	NM_015460	myosin VIIA and Rab interacting protein
PGBD5	4	NM_024554	piggyBac transposable element derived 5
SGK2	4	NM_170693	serum/glucocorticoid regulated kinase 2
SHCBP1	4	NM_024745	SHC SH2-domain binding protein 1
SPAG5	4	NM_006461	sperm associated antigen 5
SUV420H2	4	NM_032701	suppressor of variegation 4-20 homolog 2 (Drosophila)
TMC5	4	NM_024780	transmembrane channel-like 5
TOP2A	4	NM_001067	topoisomerase (DNA) II alpha 170kDa
TPX2	4	NM_012112	TPX2, microtubule-associated, homolog (Xenopus laevis)
TRIP13	4	NM_004237	thyroid hormone receptor interactor 13
UHRF1	4	NM_013282	ubiquitin-like, containing PHD and RING finger domains, 1
VNN1	4	NM_004666	vanin 1
ANKFY1	5	NM_016376	ankyrin repeat and FYVE domain containing 1
AREG	5	NM_001657	amphiregulin (schwannoma-derived growth factor)
AYTL1	5	NM_017839	acyltransferase like 1
BIRC3	5	NM_001165	baculoviral IAP repeat-containing 3
CASP1	5	NM_033292	caspase 1, apoptosis-related cysteine peptidase (interleukin 1, beta, convertase)
CD40	5	NM_001250	CD40 molecule, TNF receptor superfamily member 5
CFB	5	NM_001710	complement factor B
CFLAR	5	AF009616	CASP8 and FADD-like apoptosis regulator
CXCL5	5	NM_002994	chemokine (C-X-C motif) ligand 5
DAPP1	5	NM_014395	dual adaptor of phosphotyrosine and 3-phosphoinositides
DDX58	5	NM_014314	DEAD (Asp-Glu-Ala-Asp) box polypeptide 58
FOSL1	5	NM_005438	FOS-like antigen 1
FYB	5	NM_001465	FYN binding protein (FYB-120/130)
GBP2	5	NM_004120	guanylate binding protein 2, interferon-inducible
GCH1	5	NM_000161	GTP cyclohydrolase 1 (dopa-responsive dystonia)
HTR7	5	NM_019859	5-hydroxytryptamine (serotonin) receptor 7 (adenylate cyclase-coupled)
IFI30	5	NM_006332	interferon, gamma-inducible protein 30
IRF2	5	NM_002199	interferon regulatory factor 2
IRF5	5	NM_002200	interferon regulatory factor 5
KIF5C	5	AB011103	kinesin family member 5C
KYNU	5	NM_003937	kynureninase (L-kynurenine hydrolase)
LIPG	5	NM_006033	lipase, endothelial
LMNB1	5	NM_005573	lamin B1
MOV10	5	NM_020963	Mov10, Moloney leukemia virus 10, homolog (mouse)
NNMT	5	NM_006169	nicotinamide N-methyltransferase
OAS3	5	NM_006187	2'-5'-oligoadenylate synthetase 3, 100kDa
PARP12	5	NM_022750	poly (ADP-ribose) polymerase family, member 12
PIK3AP1	5	NM_152309	phosphoinositide-3-kinase adaptor protein 1
PLAT	5	NM_000930	plasminogen activator, tissue
PYCARD	5	NM_013258	PYD and CARD domain containing
RNF213	5	NM_020914	ring finger protein 213
RTP4	5	NM_022147	receptor (chemosensory) transporter protein 4
SAMD9L	5	NM_152703	sterile alpha motif domain containing 9-like
SDC3	5	AB007937	syndecan 3
SEMA7A	5	NM_003612	semaphorin 7A, GPI membrane anchor (John Milton Hagen blood group)
SLC15A3	5	NM_016582	solute carrier family 15, member 3
SLC37A2	5	NM_198277	solute carrier family 37 (glycerol-3-phosphate transporter), member 2
SLC39A14	5	NM_015359	solute carrier family 39 (zinc transporter), member 14
SLCO4A1	5	NM_016354	solute carrier organic anion transporter family, member 4A1
SPP1	5	NM_000582	secreted phosphoprotein 1 (osteopontin, bone sialoprotein I, early T-lymphocyte activation 1)
STAT1	5	NM_007315	signal transducer and activator of transcription 1, 91kDa
SYCP2	5	NM_014258	synaptonemal complex protein 2
THBS1	5	NM_003246	thrombospondin 1
TLR2	5	NM_003264	toll-like receptor 2
TLR3	5	NM_003265	toll-like receptor 3
TLR6	5	NM_006068	toll-like receptor 6
TMEM140	5	NM_018295	transmembrane protein 140
TRIM14	5	NM_014788	tripartite motif-containing 14
TRIM34	5	NM_130390	tripartite motif-containing 34
ADM	6	NM_001124	adrenomedullin
ASS1	6	NM_054012	argininosuccinate synthetase 1
ATF3	6	NM_004024	activating transcription factor 3
BATF2	6	NM_138456	basic leucine zipper transcription factor, ATF-like 2
C3AR1	6	NM_004054	complement component 3a receptor 1
CACNA1G	6	NM_018896	calcium channel, voltage-dependent, T type, alpha 1G subunit
CCL2	6	NM_002982	chemokine (C-C motif) ligand 2
CCL4	6	NM_002984	chemokine (C-C motif) ligand 4
CCL5	6	NM_002985	chemokine (C-C motif) ligand 5
CCL7	6	NM_006273	chemokine (C-C motif) ligand 7
CCRN4L	6	NM_012118	CCR4 carbon catabolite repression 4-like (S. cerevisiae)
CD274	6	NM_014143	CD274 molecule
CD86	6	NM_006889	CD86 molecule
CDKN1A	6	NM_000389	cyclin-dependent kinase inhibitor 1A (p21, Cip1)
CENTA2	6	NM_018404	centaurin, alpha 2
CH25H	6	NM_003956	cholesterol 25-hydroxylase
CSF3	6	NM_000759	colony stimulating factor 3 (granulocyte)
CXCL10	6	NM_001565	chemokine (C-X-C motif) ligand 10
DIO3	6	NM_001362	deiodinase, iodothyronine, type III
FAP	6	NM_004460	fibroblast activation protein, alpha
GCG	6	NM_002054	glucagon
HAVCR2	6	NM_032782	hepatitis A virus cellular receptor 2
HIVEP3	6	NM_024503	human immunodeficiency virus type I enhancer binding protein 3
IFI44	6	NM_006417	interferon-induced protein 44
IFIH1	6	NM_022168	interferon induced with helicase C domain 1
IFIT1	6	NM_001548	interferon-induced protein with tetratricopeptide repeats 1
IFIT2	6	NM_001547	interferon-induced protein with tetratricopeptide repeats 2
IFIT3	6	NM_001549	interferon-induced protein with tetratricopeptide repeats 3
IFNA4	6	NM_021068	interferon, alpha 4
IFNB1	6	NM_002176	interferon, beta 1, fibroblast
IL11	6	NM_000641	interleukin 11
IL18RAP	6	NM_003853	interleukin 18 receptor accessory protein
IL1R2	6	NM_004633	interleukin 1 receptor, type II
IL6	6	NM_000600	interleukin 6 (interferon, beta 2)
INDO	6	NM_002164	indoleamine-pyrrole 2,3 dioxygenase
ITGAM	6	J04145	integrin, alpha M (complement component 3 receptor 3 subunit)
JUNB	6	NM_002229	jun B proto-oncogene
KRT13	6	NM_002274	keratin 13
KRT28	6
LAG3	6	NM_002286	lymphocyte-activation gene 3
LAT2	6	NM_032463	linker for activation of T cells family, member 2
LST1	6	NM_007161	leukocyte specific transcript 1
LTA	6	NM_000595	lymphotoxin alpha (TNF superfamily, member 1)
MX2	6	NM_002463	myxovirus (influenza virus) resistance 2 (mouse)
MXD1	6	NM_002357	MAX dimerization protein 1
NCOA7	6	NM_181782	nuclear receptor coactivator 7
NUP210L	6
OAS2	6	NM_016817	2'-5'-oligoadenylate synthetase 2, 69/71kDa
OSM	6	NM_020530	oncostatin M
PARP11	6	NM_020367	poly (ADP-ribose) polymerase family, member 11
PTX3	6	NM_002852	pentraxin-related gene, rapidly induced by IL-1 beta
RGS16	6	NM_002928	regulator of G-protein signaling 16
RIPK2	6	NM_003821	receptor-interacting serine-threonine kinase 2
RND1	6	NM_014470	Rho family GTPase 1
RSAD2	6	NM_080657	radical S-adenosyl methionine domain containing 2
SELE	6	NM_000450	selectin E (endothelial adhesion molecule 1)
SLC26A4	6	NM_000441	solute carrier family 26, member 4
SST	6	NM_001048	Homo sapiens somatostatin (SST), mRNA.
TMEM49	6	NM_030938	transmembrane protein 49
TNF	6	NM_000594	tumor necrosis factor (TNF superfamily, member 2)
TNFAIP3	6	NM_006290	tumor necrosis factor, alpha-induced protein 3
TNFAIP6	6	NM_007115	tumor necrosis factor, alpha-induced protein 6
TRIM69	6	NM_182985	tripartite motif-containing 69
UPP1	6	NM_181597	uridine phosphorylase 1
USP18	6	NM_017414	ubiquitin specific peptidase 18
ZBP1	6	NM_030776	Z-DNA binding protein 1
ZC3H12A	6	NM_025079	zinc finger CCCH-type containing 12A
ZC3HAV1	6	NM_024625	zinc finger CCCH-type, antiviral 1

## Sheet: BPEnrichment
cluster	cluster_ 1
GOBPID	Pvalue	OddsRatio	ExpCount	Count	Size	Term
1	GO:0030155	0.000116134	19.4872	0.262988	4	102	regulation of cell adhesion
2	GO:0045995	0.000410462	85.8556	0.0309398	2	12	regulation of embryonic development
3	GO:0010811	0.000839285	57.2	0.0438314	2	17	positive regulation of cell-substrate adhesion
cluster	cluster_ 2
GOBPID	Pvalue	OddsRatio	ExpCount	Count	Size	Term
1	GO:0007156	0.000397832	124.048	0.0330024	2	64	homophilic cell adhesion
2	GO:0009624	0.000515663	Inf	0.000515663	1	1	response to nematode
3	GO:0009635	0.000515663	Inf	0.000515663	1	1	response to herbicide
4	GO:0009812	0.000515663	Inf	0.000515663	1	1	flavonoid metabolic process
5	GO:0010041	0.000515663	Inf	0.000515663	1	1	response to iron(III) ion
6	GO:0017143	0.000515663	Inf	0.000515663	1	1	insecticide metabolic process
7	GO:0019341	0.000515663	Inf	0.000515663	1	1	dibenzo-p-dioxin catabolic process
cluster	cluster_ 3
GOBPID	Pvalue	OddsRatio	ExpCount	Count	Size	Term
1	GO:0055008	0.000125248	184.048	0.0177904	2	23	cardiac muscle tissue morphogenesis
2	GO:0060048	0.000125248	184.048	0.0177904	2	23	cardiac muscle contraction
3	GO:0006936	0.000207543	44.5941	0.133815	3	173	muscle contraction
4	GO:0045199	0.000773495	Inf	0.000773495	1	1	maintenance of epithelial cell apical/basal polarity
cluster	cluster_ 4
GOBPID	Pvalue	OddsRatio	ExpCount	Count	Size	Term
1	GO:0000279	4.90208e-08	22.5676	0.593013	8	230	M phase
2	GO:0051987	6.31614e-06	Inf	0.00515663	2	2	positive regulation of attachment of spindle microtubules to kinetochore
3	GO:0007067	4.90555e-05	15.7854	0.425422	5	165	mitosis
4	GO:0048285	5.82023e-05	15.2028	0.440892	5	171	organelle fission
5	GO:0007080	6.28687e-05	286.444	0.0128916	2	5	mitotic metaphase plate congression
6	GO:0051313	6.28687e-05	286.444	0.0128916	2	5	attachment of spindle microtubules to chromosome
7	GO:0006281	0.000106104	13.3122	0.500193	5	194	DNA repair
8	GO:0051983	0.000131616	171.822	0.0180482	2	7	regulation of chromosome segregation
9	GO:0051303	0.000175217	143.167	0.0206265	2	8	establishment of chromosome localization
10	GO:0001556	0.00022493	122.698	0.0232048	2	9	oocyte maturation
11	GO:0071174	0.00022493	122.698	0.0232048	2	9	mitotic cell cycle spindle checkpoint
12	GO:0007126	0.000456766	23.7771	0.154699	3	60	meiosis
13	GO:0051321	0.000479602	23.3641	0.157277	3	61	meiotic cell cycle
14	GO:0009994	0.000484342	78.0404	0.0335181	2	13	oocyte differentiation
15	GO:0009310	0.000503161	22.9651	0.159856	3	62	amine catabolic process
16	GO:0000075	0.00052745	22.5794	0.162434	3	63	cell cycle checkpoint
17	GO:0006541	0.000649985	66.0171	0.0386747	2	15	glutamine metabolic process
18	GO:0007131	0.000942737	53.6181	0.0464097	2	18	reciprocal meiotic recombination
cluster	cluster_ 5
GOBPID	Pvalue	OddsRatio	ExpCount	Count	Size	Term
1	GO:0002282	4.21291e-08	Inf	0.0108289	3	3	microglial cell activation during immune response
2	GO:0052033	4.21291e-08	Inf	0.0108289	3	3	pathogen-associated molecular pattern dependent induction by symbiont of host innate immunity
3	GO:0052167	4.21291e-08	Inf	0.0108289	3	3	modulation by symbiont of host innate immunity
4	GO:0052305	4.21291e-08	Inf	0.0108289	3	3	positive regulation by organism of innate immunity in other organism during symbiotic interaction
5	GO:0052308	4.21291e-08	Inf	0.0108289	3	3	pathogen-associated molecular pattern dependent modulation by organism of innate immunity in other organism during symbiotic interaction
6	GO:0052509	4.21291e-08	Inf	0.0108289	3	3	positive regulation by symbiont of host defense response
7	GO:0052552	4.21291e-08	Inf	0.0108289	3	3	modulation by organism of immune response of other organism during symbiotic interaction
8	GO:0052556	4.21291e-08	Inf	0.0108289	3	3	positive regulation by symbiont of host immune response
9	GO:0052572	1.68109e-07	927.36	0.0144386	3	4	response to host immune response
10	GO:0042116	6.32499e-07	80.3438	0.0721929	4	20	macrophage activation
11	GO:0044003	8.36484e-07	309.04	0.0216579	3	6	modification by symbiont of host morphology or physiology
12	GO:0052173	8.36484e-07	309.04	0.0216579	3	6	response to defenses of other organism during symbiotic interaction
13	GO:0075136	8.36484e-07	309.04	0.0216579	3	6	response to host
14	GO:0043123	3.74942e-06	26.4527	0.245456	5	68	positive regulation of I-kappaB kinase/NF-kappaB cascade
15	GO:0002221	1.17608e-05	92.628	0.0469254	3	13	pattern recognition receptor signaling pathway
16	GO:0032493	1.25658e-05	Inf	0.00721929	2	2	response to bacterial lipoprotein
17	GO:0009605	1.80104e-05	6.4872	2.57007	11	712	response to external stimulus
18	GO:0002218	1.862e-05	77.17	0.0541446	3	15	activation of innate immune response
19	GO:0010033	2.6717e-05	6.69764	2.17301	10	602	response to organic substance
20	GO:0002275	3.92726e-05	57.8475	0.0685832	3	19	myeloid cell activation during immune response
21	GO:0034123	7.50582e-05	297.192	0.0144386	2	4	positive regulation of toll-like receptor signaling pathway
22	GO:0006955	9.87991e-05	7.08437	1.57809	8	487	immune response
23	GO:0032757	0.000124817	198.103	0.0180482	2	5	positive regulation of interleukin-8 production
24	GO:0007154	0.000197591	4.6124	3.94534	12	1093	cell communication
25	GO:0032760	0.000260947	118.831	0.0252675	2	7	positive regulation of tumor necrosis factor production
26	GO:0051223	0.000305125	14.4716	0.332087	4	92	regulation of protein transport
27	GO:0007252	0.000347152	99.0128	0.0288771	2	8	I-kappaB phosphorylation
28	GO:0043330	0.000347152	99.0128	0.0288771	2	8	response to exogenous dsRNA
29	GO:0048522	0.00035562	4.14341	4.87302	13	1350	positive regulation of cellular process
30	GO:0006954	0.000419381	7.36462	1.01792	6	282	inflammatory response
31	GO:0002263	0.000440113	23.6615	0.151605	3	42	cell activation during immune response
32	GO:0045088	0.000440113	23.6615	0.151605	3	42	regulation of innate immune response
33	GO:0042346	0.000445342	84.8571	0.0324868	2	9	positive regulation of NF-kappaB import into nucleus
34	GO:0001819	0.000464718	23.2599	0.154582	3	46	positive regulation of cytokine production
35	GO:0009607	0.000469362	7.20213	1.03958	6	288	response to biotic stimulus
36	GO:0010627	0.000545176	8.76773	0.693051	5	192	regulation of protein kinase cascade
37	GO:0007250	0.000555435	74.2404	0.0360964	2	10	activation of NF-kappaB-inducing kinase activity
38	GO:0032722	0.000555435	74.2404	0.0360964	2	10	positive regulation of chemokine production
39	GO:0034341	0.000555435	74.2404	0.0360964	2	10	response to interferon-gamma
40	GO:0051704	0.000583466	5.22109	2.01418	8	558	multi-organism process
41	GO:0002757	0.00061418	20.9591	0.169653	3	47	immune response-activating signal transduction
42	GO:0032880	0.000667445	11.6514	0.40789	4	113	regulation of protein localization
43	GO:0080134	0.000767914	8.10052	0.747196	5	207	regulation of response to stress
44	GO:0044093	0.000918464	5.41741	1.64239	7	455	positive regulation of molecular function
45	GO:0002504	0.000956324	53.972	0.0469254	2	13	antigen processing and presentation of peptide or polysaccharide antigen via MHC class II
46	GO:0032755	0.000956324	53.972	0.0469254	2	13	positive regulation of interleukin-6 production
47	GO:0042742	0.000974704	17.7162	0.19853	3	55	defense response to bacterium
48	GO:0009967	0.00097586	7.72624	0.791436	5	236	positive regulation of signal transduction
49	GO:0006915	0.000986681	4.40129	2.74333	9	760	apoptosis
cluster	cluster_ 6
GOBPID	Pvalue	OddsRatio	ExpCount	Count	Size	Term
1	GO:0009607	2.40106e-12	11.7889	2.22767	18	288	response to biotic stimulus
2	GO:0009615	1.15345e-09	15.9241	0.912724	11	118	response to virus
3	GO:0051704	2.71132e-09	6.65335	4.3161	20	558	multi-organism process
4	GO:0006955	1.07934e-08	8.35321	2.49315	15	364	immune response
5	GO:0031349	2.55667e-07	19.801	0.448627	7	58	positive regulation of defense response
6	GO:0032496	9.48442e-07	16.0042	0.541446	7	70	response to lipopolysaccharide
7	GO:0051384	1.04588e-06	15.7521	0.549181	7	71	response to glucocorticoid stimulus
8	GO:0051249	2.62628e-06	10.8105	0.897254	8	116	regulation of lymphocyte activation
9	GO:0008284	6.37917e-06	5.8011	2.55253	12	330	positive regulation of cell proliferation
10	GO:0050865	9.60979e-06	8.95503	1.06742	8	138	regulation of cell activation
11	GO:0050900	9.61854e-06	14.3842	0.502772	6	65	leukocyte migration
12	GO:0042330	1.1861e-05	8.68312	1.09836	8	142	taxis
13	GO:0009617	1.21277e-05	13.7818	0.5235	6	72	response to bacterium
14	GO:0046651	1.42514e-05	13.3608	0.538084	6	73	lymphocyte proliferation
15	GO:0032944	1.48183e-05	13.2517	0.541446	6	70	regulation of mononuclear cell proliferation
16	GO:0002544	1.50656e-05	101.224	0.0541446	3	7	chronic inflammatory response
17	GO:0070661	1.66674e-05	12.9702	0.552826	6	75	leukocyte proliferation
18	GO:0006954	1.69079e-05	7.14423	1.5234	9	217	inflammatory response
19	GO:0007610	1.77435e-05	5.20113	2.82326	12	365	behavior
20	GO:0043410	2.01418e-05	17.8508	0.340338	5	44	positive regulation of MAPKKK cascade
21	GO:0080134	2.61885e-05	6.6836	1.60113	9	207	regulation of response to stress
22	GO:0007267	4.10075e-05	4.20059	4.13046	14	534	cell-cell signaling
23	GO:0032623	4.25813e-05	24.9188	0.201109	4	26	interleukin-2 production
24	GO:0050776	4.37391e-05	7.15575	1.31494	8	170	regulation of immune response
25	GO:0048545	4.75487e-05	7.0666	1.33041	8	172	response to steroid hormone stimulus
26	GO:0019058	5.04647e-05	14.4867	0.409952	5	53	viral infectious cycle
27	GO:0002675	5.08049e-05	57.8195	0.0773495	3	10	positive regulation of acute inflammatory response
28	GO:0032722	5.08049e-05	57.8195	0.0773495	3	10	positive regulation of chemokine production
29	GO:0001817	5.82796e-05	8.13284	1.00554	7	130	regulation of cytokine production
30	GO:0051240	5.83031e-05	6.85298	1.36909	8	177	positive regulation of multicellular organismal process
31	GO:0033138	6.94723e-05	50.5855	0.0850844	3	11	positive regulation of peptidyl-serine phosphorylation
32	GO:0042089	7.82322e-05	13.1115	0.448627	5	58	cytokine biosynthetic process
33	GO:0050727	9.97875e-05	12.4042	0.471832	5	61	regulation of inflammatory response
34	GO:0002684	0.000103428	6.28177	1.48511	8	192	positive regulation of immune system process
35	GO:0032755	0.000119098	40.4579	0.100554	3	13	positive regulation of interleukin-6 production
36	GO:0045076	0.000150745	36.7751	0.108289	3	14	regulation of interleukin-2 biosynthetic process
37	GO:0009605	0.000156398	4.16711	3.57802	12	543	response to external stimulus
38	GO:0002695	0.000196172	16.0987	0.293928	4	38	negative regulation of leukocyte activation
39	GO:0042110	0.000214794	6.51227	1.23759	7	160	T cell activation
40	GO:0060326	0.000264521	14.7876	0.317133	4	41	cell chemotaxis
41	GO:0055065	0.000346718	5.99193	1.33815	7	173	metal ion homeostasis
42	GO:0032494	0.000349528	132.672	0.0309398	2	4	response to peptidoglycan
43	GO:0042327	0.00040431	8.99646	0.634266	5	82	positive regulation of phosphorylation
44	GO:0050792	0.000456766	23.7771	0.154699	3	20	regulation of viral reproduction
45	GO:0010562	0.000477525	8.65568	0.657471	5	85	positive regulation of phosphorus metabolic process
46	GO:0042129	0.000488159	12.4237	0.371278	4	48	regulation of T cell proliferation
47	GO:0010033	0.000557785	3.33793	4.65644	13	602	response to organic substance
48	GO:0002548	0.000579646	88.4368	0.0386747	2	5	monocyte chemotaxis
49	GO:0048247	0.000579646	88.4368	0.0386747	2	5	lymphocyte chemotaxis
50	GO:0006916	0.000591163	5.45356	1.46191	7	189	anti-apoptosis
51	GO:0008285	0.000691714	4.67544	1.96806	8	267	negative regulation of cell proliferation
52	GO:0032879	0.000765325	3.57309	3.60449	11	466	regulation of localization
53	GO:0031100	0.000793312	19.2381	0.185639	3	24	organ regeneration
54	GO:0050672	0.000793312	19.2381	0.185639	3	24	negative regulation of lymphocyte proliferation
55	GO:0070664	0.000793312	19.2381	0.185639	3	24	negative regulation of leukocyte proliferation
56	GO:0042742	0.000821845	10.7087	0.425422	4	55	defense response to bacterium
57	GO:0048519	0.000832638	2.56374	10.4963	21	1357	negative regulation of biological process
58	GO:0045071	0.00086514	66.319	0.0464097	2	6	negative regulation of viral genome replication
59	GO:0050901	0.00086514	66.319	0.0464097	2	6	leukocyte tethering or rolling
60	GO:0032103	0.000879988	10.5014	0.433157	4	56	positive regulation of response to external stimulus
61	GO:0042981	0.000896901	3.15721	4.89622	13	633	regulation of apoptosis
