# Supplementary material for: Conserved host response to highly pathogenic avian influenza virus infection in human cell culture, mouse and macaque model systems
Source: BMC Syst Biol. 2011 Nov 11;5:190. doi: 10.1186/1752-0509-5-190 (PMC3229612; doi:10.1186/1752-0509-5-190)
Supplement: Additional file 4 — Table S3; Supplemental table showing cluster membership of the 10 cluster model with macaque information. [file 1752-0509-5-190-S4.XLSX]

## Sheet: ClusterMembership
Cluster membership of genes included in the 10 cluster Calu-3 model
Symbol	Cluster	Present in Macaque?	ProbeID	Description
A_32_P171043	1	0	A_32_P171043	Unknown
ABCA5	1	1	A_24_P67096	Homo sapiens ATP-binding cassette, sub-family A (ABC1), member 5 (ABCA5), transcript variant 1, mRNA [NM_018672]
ABL1	1	1	A_24_P291016	Homo sapiens v-abl Abelson murine leukemia viral oncogene homolog 1 (ABL1), transcript variant a, mRNA [NM_005157]
ACVR1	1	1	A_23_P79221	Homo sapiens activin A receptor, type I (ACVR1), mRNA [NM_001105]
ADAM22	1	1	A_23_P215625	Homo sapiens ADAM metallopeptidase domain 22 (ADAM22), transcript variant 1, mRNA [NM_021723]
AHNAK2	1	0	A_24_P273253	Homo sapiens AHNAK nucleoprotein 2, mRNA (cDNA clone MGC:102983 IMAGE:30387958), complete cds. [BC090889]
AIM1	1	0	A_23_P70785	Homo sapiens absent in melanoma 1 (AIM1), mRNA [NM_001624]
AIM1L	1	1	A_23_P360329	Homo sapiens absent in melanoma 1-like (AIM1L), mRNA [NM_017977]
AK022594	1	0	A_32_P332317	Homo sapiens cDNA FLJ12532 fis, clone NT2RM4000200. [AK022594]
AK023040	1	0	A_32_P2161	Homo sapiens cDNA FLJ12978 fis, clone NT2RP2006321. [AK023040]
AK023663	1	0	A_32_P83256	Homo sapiens cDNA FLJ13601 fis, clone PLACE1010069. [AK023663]
AK024927	1	0	A_32_P131347	Homo sapiens cDNA: FLJ21274 fis, clone COL01781. [AK024927]
AK026194	1	0	A_24_P601695	Homo sapiens cDNA: FLJ22541 fis, clone HSI00130. [AK026194]
AK056140	1	0	A_32_P150418	Homo sapiens cDNA FLJ31578 fis, clone NT2RI2001952. [AK056140]
AK056312	1	0	A_24_P694760	Homo sapiens cDNA FLJ31750 fis, clone NT2RI2007406. [AK056312]
AK092378	1	0	A_32_P429876	Homo sapiens cDNA FLJ35059 fis, clone OCBBF2018827. [AK092378]
AK095564	1	0	A_24_P912228	Homo sapiens cDNA FLJ38245 fis, clone FCBBF2007186. [AK095564]
AK123483	1	0	A_24_P886966	Homo sapiens cDNA FLJ41489 fis, clone BRTHA2004582. [AK123483]
AK126242	1	0	A_32_P94722	Homo sapiens cDNA FLJ44254 fis, clone TKIDN2009641. [AK126242]
AK127081	1	0	A_32_P156024	Homo sapiens cDNA FLJ45138 fis, clone BRAWH3039258. [AK127081]
AL359055	1	0	A_32_P158272	Homo sapiens mRNA full length insert cDNA clone EUROIMAGE 2344436. [AL359055]
ALPK1	1	1	A_23_P144531	Homo sapiens cDNA: FLJ22670 fis, clone HSI08684. [AK026323]
AMOT	1	1	A_24_P344961	Homo sapiens angiomotin (AMOT), mRNA [NM_133265]
AMOTL1	1	1	A_24_P329815	Homo sapiens angiomotin like 1 (AMOTL1), mRNA [NM_130847]
AP2A2	1	1	A_24_P932418	Homo sapiens adaptor-related protein complex 2, alpha 2 subunit (AP2A2), mRNA [NM_012305]
AR	1	1	A_23_P113111	Homo sapiens androgen receptor (dihydrotestosterone receptor; testicular feminization; spinal and bulbar muscular atrophy; Kennedy disease) (AR), transcript variant 1, mRNA [NM_000044]
ARHGEF19	1	1	A_23_P332326	Homo sapiens Rho guanine nucleotide exchange factor (GEF) 19 (ARHGEF19), mRNA [NM_153213]
ARVCF	1	0	A_24_P416961	Homo sapiens armadillo repeat gene deletes in velocardiofacial syndrome (ARVCF), mRNA [NM_001670]
ATAD4	1	1	A_23_P118894	Homo sapiens ATPase family, AAA domain containing 4 (ATAD4), mRNA [NM_024320]
ATP7B	1	1	A_23_P205228	Homo sapiens ATPase, Cu++ transporting, beta polypeptide (ATP7B), transcript variant 1, mRNA [NM_000053]
AW138903	1	0	A_32_P42895	AW138903 UI-H-BI1-aeq-e-09-0-UI.s1 NCI_CGAP_Sub3 Homo sapiens cDNA clone IMAGE:2720344 3', mRNA sequence [AW138903]
AY007156	1	0	A_23_P143356	Homo sapiens clone CDABP0105 mRNA sequence. [AY007156]
B3GNT1	1	1	A_23_P86900	Homo sapiens UDP-GlcNAc:betaGal beta-1,3-N-acetylglucosaminyltransferase 1 (B3GNT1), mRNA [NM_006876]
B3GNT3	1	1	A_23_P78980	Homo sapiens UDP-GlcNAc:betaGal beta-1,3-N-acetylglucosaminyltransferase 3 (B3GNT3), mRNA [NM_014256]
BC000986	1	0	A_32_P31165	Homo sapiens cDNA clone IMAGE:3446313, complete cds. [BC000986]
BC022417	1	0	A_32_P10633	Homo sapiens cDNA clone IMAGE:4243782, partial cds. [BC022417]
BC035184	1	0	A_32_P72181	Homo sapiens cDNA clone IMAGE:5266408. [BC035184]
BC053880	1	0	A_32_P211621	Homo sapiens cDNA clone IMAGE:5753455. [BC053880]
BE044472	1	0	A_32_P172114	BE044472 ho46b03.x1 Soares_NFL_T_GBC_S1 Homo sapiens cDNA clone IMAGE:3040397 3', mRNA sequence [BE044472]
BE893137	1	0	A_23_P135568	601437034F1 NIH_MGC_72 Homo sapiens cDNA clone IMAGE:3922112 5', mRNA sequence [BE893137]
BI836406	1	0	A_32_P50973	603082939F1 NIH_MGC_120 Homo sapiens cDNA clone IMAGE:5222217 5', mRNA sequence [BI836406]
BU686948	1	0	A_32_P166733	UI-CF-DU1-ado-e-06-0-UI.s1 UI-CF-DU1 Homo sapiens cDNA clone UI-CF-DU1-ado-e-06-0-UI 3', mRNA sequence [BU686948]
C11orf69	1	1	A_23_P64121	Homo sapiens chromosome 11 open reading frame 69 (C11orf69), mRNA [NM_152314]
C17orf68	1	1	A_23_P78191	Homo sapiens chromosome 17 open reading frame 68 (C17orf68), mRNA [NM_025099]
C1orf203	1	0	A_23_P149695	Homo sapiens cDNA clone IMAGE:4541678. [BC098428]
C20orf142	1	0	A_24_P203407	Homo sapiens chromosome 20 open reading frame 142 (C20orf142), mRNA [NM_001080472]
C20orf54	1	1	A_23_P57110	Homo sapiens chromosome 20 open reading frame 54 (C20orf54), mRNA [NM_033409]
CALCOCO1	1	1	A_23_P98995	Homo sapiens calcium binding and coiled-coil domain 1 (CALCOCO1), mRNA [NM_020898]
CARD10	1	1	A_23_P434890	Homo sapiens caspase recruitment domain family, member 10 (CARD10), mRNA [NM_014550]
CCDC52	1	1	A_24_P119567	Homo sapiens coiled-coil domain containing 52 (CCDC52), mRNA [NM_144718]
CCDC71	1	1	A_23_P61524	Homo sapiens coiled-coil domain containing 71 (CCDC71), mRNA [NM_022903]
CD109	1	1	A_23_P331928	Homo sapiens CD109 molecule (CD109), mRNA [NM_133493]
CELSR1	1	1	A_23_P132378	Homo sapiens cadherin, EGF LAG seven-pass G-type receptor 1 (flamingo homolog, Drosophila) (CELSR1), mRNA [NM_014246]
CENPE	1	1	A_23_P253524	Homo sapiens centromere protein E, 312kDa (CENPE), mRNA [NM_001813]
CENTD3	1	1	A_23_P167389	Homo sapiens centaurin, delta 3 (CENTD3), mRNA [NM_022481]
CGNL1	1	1	A_23_P163306	Homo sapiens cingulin-like 1 (CGNL1), mRNA [NM_032866]
CIITA	1	1	A_32_P209960	Homo sapiens class II, major histocompatibility complex, transactivator (CIITA), mRNA [NM_000246]
CLCN6	1	1	A_24_P302374	Homo sapiens chloride channel 6 (CLCN6), transcript variant ClC-6a, mRNA [NM_001286]
COL12A1	1	1	A_24_P291814	Homo sapiens collagen, type XII, alpha 1 (COL12A1), transcript variant long, mRNA [NM_004370]
COX10	1	1	A_23_P55123	Homo sapiens COX10 homolog, cytochrome c oxidase assembly protein, heme A: farnesyltransferase (yeast) (COX10), nuclear gene encoding mitochondrial protein, mRNA [NM_001303]
CREB3L2	1	1	A_24_P180654	Homo sapiens cAMP responsive element binding protein 3-like 2, mRNA (cDNA clone IMAGE:4185677), complete cds. [BC063666]
CREBZF	1	0	A_23_P203645	Homo sapiens CREB/ATF bZIP transcription factor (CREBZF), mRNA [NM_001039618]
CTNND1	1	1	A_24_P881527	Homo sapiens mRNA; cDNA DKFZp781O2021 (from clone DKFZp781O2021). [CR749275]
CXorf23	1	1	A_24_P487736	Homo sapiens chromosome X open reading frame 23 (CXorf23), mRNA [NM_198279]
CYB561D2	1	1	A_23_P121326	Homo sapiens cytochrome b-561 domain containing 2 (CYB561D2), mRNA [NM_007022]
CYHR1	1	1	A_24_P89843	Homo sapiens cysteine/histidine-rich 1 (CYHR1), mRNA [NM_032687]
CYP24A1	1	1	A_24_P356930	Homo sapiens cytochrome P450, family 24, subfamily A, polypeptide 1 (CYP24A1), nuclear gene encoding mitochondrial protein, mRNA [NM_000782]
DAPK1	1	1	A_24_P393449	Homo sapiens death-associated protein kinase 1 (DAPK1), mRNA [NM_004938]
DGCR14	1	1	A_23_P102973	Homo sapiens DiGeorge syndrome critical region gene 14 (DGCR14), mRNA [NM_022719]
DHRS13	1	1	A_24_P322215	Homo sapiens dehydrogenase/reductase (SDR family) member 13 (DHRS13), mRNA [NM_144683]
DIAPH2	1	1	A_32_P50834	Homo sapiens diaphanous homolog 2 (Drosophila) (DIAPH2), transcript variant 156, mRNA [NM_006729]
DIS3L2	1	1	A_23_P113888	Homo sapiens DIS3 mitotic control homolog (S. cerevisiae)-like 2 (DIS3L2), mRNA [NM_152383]
DISC1	1	1	A_23_P62967	Homo sapiens disrupted in schizophrenia 1 (DISC1), transcript variant L, mRNA [NM_018662]
DISP2	1	0	A_23_P324340	Homo sapiens dispatched homolog 2 (Drosophila) (DISP2), mRNA [NM_033510]
DOCK10	1	1	A_23_P16722	Homo sapiens dedicator of cytokinesis 10 (DOCK10), mRNA [NM_014689]
DPYD	1	1	A_23_P43988	Homo sapiens dihydropyrimidine dehydrogenase (DPYD), mRNA [NM_000110]
DVL2	1	1	A_23_P55342	Homo sapiens dishevelled, dsh homolog 2 (Drosophila) (DVL2), mRNA [NM_004422]
DYRK3	1	1	A_24_P345209	Homo sapiens dual-specificity tyrosine-(Y)-phosphorylation regulated kinase 3 (DYRK3), transcript variant 2, mRNA [NM_001004023]
EEF2K	1	1	A_24_P125067	Homo sapiens eukaryotic elongation factor-2 kinase (EEF2K), mRNA [NM_013302]
EGFR	1	1	A_23_P215790	Homo sapiens epidermal growth factor receptor (erythroblastic leukemia viral (v-erb-b) oncogene homolog, avian) (EGFR), transcript variant 1, mRNA [NM_005228]
ENST00000321892	1	0	A_24_P392475	bromodomain PHD finger transcription factor isoform 2 [Source:RefSeq_peptide;Acc:NP_004450] [ENST00000321892]
ENST00000325900	1	0	A_24_P418250	Homo sapiens hypothetical protein MGC39606, mRNA (cDNA clone MGC:39606 IMAGE:5260968), complete cds. [BC051704]
ENST00000333310	1	0	A_24_P119131	CDNA FLJ12567 fis, clone NT2RM4000855. [Source:Uniprot/SPTREMBL;Acc:Q9H9T1] [ENST00000333310]
ENST00000371327	1	0	A_32_P200934	Lymphoid-specific helicase (EC 3.6.1.-) (SWI/SNF2-related matrix- associated actin-dependent regulator of chromatin subfamily A member 6) (Proliferation-associated SNF2-like protein). [Source:Uniprot/SWISSPROT;Acc:Q9NRZ9] [ENST00000371327]
EP400NL	1	0	A_24_P170753	Homo sapiens EP400 N-terminal like, mRNA (cDNA clone MGC:87589 IMAGE:4374107), complete cds. [BC066974]
EPN3	1	1	A_24_P102343	Homo sapiens epsin 3 (EPN3), mRNA [NM_017957]
EXOC6B	1	0	A_32_P16258	Homo sapiens cDNA FLJ13729 fis, clone PLACE3000121, weakly similar to VESICULAR TRAFFIC CONTROL PROTEIN SEC15. [AK023791]
EXOSC3	1	1	A_23_P123905	Homo sapiens exosome component 3 (EXOSC3), transcript variant 1, mRNA [NM_016042]
FAM105B	1	1	A_23_P353106	Homo sapiens family with sequence similarity 105, member B (FAM105B), mRNA [NM_138348]
FAM82A	1	1	A_24_P131392	Homo sapiens family with sequence similarity 82, member A (FAM82A), mRNA [NM_144713]
FANCC	1	1	A_23_P71680	Homo sapiens Fanconi anemia, complementation group C, mRNA (cDNA clone IMAGE:4777682), with apparent retained intron. [BC034271]
FBXL4	1	1	A_32_P67610	Homo sapiens cDNA FLJ30658 fis, clone DFNES2000432. [AK055220]
FBXO3	1	1	A_23_P363831	Homo sapiens F-box protein 3 (FBXO3), transcript variant 2, mRNA [NM_033406]
FGD3	1	1	A_24_P153840	Homo sapiens FYVE, RhoGEF and PH domain containing 3 (FGD3), mRNA [NM_033086]
FLJ10781	1	1	A_24_P296808	Homo sapiens hypothetical protein FLJ10781 (FLJ10781), mRNA [NM_018215]
FLJ12716	1	1	A_24_P328819	Homo sapiens FLJ12716 protein (FLJ12716), transcript variant 2, mRNA [NM_199053]
FMN1	1	0	A_32_P180825	Homo sapiens formin 1, mRNA (cDNA clone IMAGE:4213061). [BC029107]
FOXD2	1	1	A_23_P86171	Homo sapiens forkhead box D2 (FOXD2), mRNA [NM_004474]
FRK	1	1	A_23_P133665	Homo sapiens fyn-related kinase (FRK), mRNA [NM_002031]
FRMD5	1	1	A_23_P26037	Homo sapiens FERM domain containing 5 (FRMD5), transcript variant 2, mRNA [NM_032892]
FXC1	1	1	A_23_P127851	Homo sapiens fracture callus 1 homolog (rat) (FXC1), mRNA [NM_012192]
FYCO1	1	1	A_23_P212339	Homo sapiens FYVE and coiled-coil domain containing 1 (FYCO1), mRNA [NM_024513]
FZD5	1	1	A_24_P148503	Homo sapiens frizzled homolog 5 (Drosophila) (FZD5), mRNA [NM_003468]
GATM	1	1	A_23_P129064	Homo sapiens glycine amidinotransferase (L-arginine:glycine amidinotransferase) (GATM), nuclear gene encoding mitochondrial protein, mRNA [NM_001482]
GCNT1	1	1	A_23_P9232	Homo sapiens glucosaminyl (N-acetyl) transferase 1, core 2 (beta-1,6-N-acetylglucosaminyltransferase) (GCNT1), mRNA [NM_001490]
GLIS3	1	1	A_32_P39394	Homo sapiens GLIS family zinc finger 3 (GLIS3), transcript variant 1, mRNA [NM_001042413]
GPR126	1	1	A_24_P942945	Homo sapiens G protein-coupled receptor 126 (GPR126), transcript variant b1, mRNA [NM_198569]
GPRIN1	1	1	A_24_P160466	Homo sapiens G protein regulated inducer of neurite outgrowth 1 (GPRIN1), mRNA [NM_052899]
GSG2	1	1	A_24_P76521	Homo sapiens cDNA FLJ32129 fis, clone PEBLM2000213, weakly similar to Mus musculus genes for integrin aM290, hapsin. [AK056691]
HDAC4	1	1	A_24_P8892	Homo sapiens histone deacetylase 4 (HDAC4), mRNA [NM_006037]
HDAC9	1	1	A_32_P841049	Homo sapiens histone deacetylase 9 (HDAC9), transcript variant 4, mRNA [NM_178423]
HRBL	1	1	A_23_P311640	Homo sapiens HIV-1 Rev binding protein-like (HRBL), mRNA [NM_006076]
HSD17B7	1	0	A_32_P52282	Homo sapiens hydroxysteroid (17-beta) dehydrogenase 7 (HSD17B7), mRNA [NM_016371]
HSPC105	1	1	A_23_P357838	Homo sapiens NAD(P) dependent steroid dehydrogenase-like (HSPC105), mRNA [NM_145168]
IFT140	1	1	A_23_P140725	Homo sapiens intraflagellar transport 140 homolog (Chlamydomonas) (IFT140), mRNA [NM_014714]
IGF2R	1	1	A_23_P334021	Homo sapiens insulin-like growth factor 2 receptor (IGF2R), mRNA [NM_000876]
IKZF2	1	1	A_32_P127978	Homo sapiens IKAROS family zinc finger 2 (Helios) (IKZF2), transcript variant 2, mRNA [NM_001079526]
JAZF1	1	1	A_32_P36694	Homo sapiens JAZF zinc finger 1 (JAZF1), mRNA [NM_175061]
KCNS1	1	1	A_23_P321846	Homo sapiens potassium voltage-gated channel, delayed-rectifier, subfamily S, member 1 (KCNS1), mRNA [NM_002251]
KCNV1	1	1	A_23_P146125	Homo sapiens potassium channel, subfamily V, member 1 (KCNV1), mRNA [NM_014379]
KIAA0082	1	1	A_23_P374149	Homo sapiens KIAA0082 (KIAA0082), mRNA [NM_015050]
KIAA0195	1	1	A_24_P416289	Homo sapiens KIAA0195 (KIAA0195), mRNA [NM_014738]
KIAA0317	1	0	A_23_P369987	Homo sapiens KIAA0317 (KIAA0317), mRNA [NM_001039479]
KIAA1107	1	1	A_32_P98136	Homo sapiens KIAA1107, mRNA (cDNA clone IMAGE:5259498), partial cds. [BC037317]
KIAA1147	1	0	A_23_P404821	Homo sapiens KIAA1147 (KIAA1147), mRNA [NM_001080392]
KIAA1211	1	0	A_24_P331882	Homo sapiens mRNA; cDNA DKFZp434F117 (from clone DKFZp434F117). [AL133028]
KIAA1303	1	1	A_23_P384499	Homo sapiens raptor (KIAA1303), mRNA [NM_020761]
KIAA1598	1	1	A_23_P202587	Homo sapiens KIAA1598 (KIAA1598), mRNA [NM_018330]
KIAA1815	1	0	A_23_P169154	Homo sapiens KIAA1815 (KIAA1815), mRNA [NM_024896]
KIAA1958	1	1	A_32_P35232	Uncharacterized protein KIAA1958. [Source:Uniprot/SWISSPROT;Acc:Q8N8K9] [ENST00000337530]
KLF12	1	1	A_23_P354805	Homo sapiens Kruppel-like factor 12 (KLF12), mRNA [NM_007249]
KLHDC2	1	1	A_24_P116242	Homo sapiens kelch domain containing 2 (KLHDC2), mRNA [NM_014315]
KLHL23	1	1	A_24_P923102	Homo sapiens kelch-like 23 (Drosophila), mRNA (cDNA clone IMAGE:3854163), complete cds. [BC016950]
KLHL9	1	0	A_23_P83159	Homo sapiens kelch-like 9 (Drosophila) (KLHL9), mRNA [NM_018847]
LAMB3	1	1	A_23_P86012	Homo sapiens laminin, beta 3 (LAMB3), transcript variant 2, mRNA [NM_001017402]
LDHD	1	1	A_23_P54918	Homo sapiens lactate dehydrogenase D (LDHD), nuclear gene encoding mitochondrial protein, transcript variant 1, mRNA [NM_153486]
LMNB1	1	1	A_23_P258493	Homo sapiens lamin B1 (LMNB1), mRNA [NM_005573]
LOC146346	1	0	A_24_P475556	Homo sapiens cDNA FLJ32797 fis, clone TESTI2002467. [AK057359]
LOC344887	1	0	A_24_P68908	Homo sapiens mRNA; cDNA DKFZp686B14224 (from clone DKFZp686B14224). [BX640843]
LOC387787	1	0	A_23_P24922	PREDICTED: Homo sapiens similar to CG9804-PA, transcript variant 1 (LOC387787), mRNA [XM_370636]
LOC649459	1	0	A_24_P568645	PREDICTED: Homo sapiens similar to Poly [ADP-ribose] polymerase 1 (PARP-1) (ADPRT) (NAD(+) ADP-ribosyltransferase 1) (Poly[ADP-ribose] synthetase 1) (LOC649459), mRNA [XR_019461]
LRIG3	1	1	A_23_P47885	Homo sapiens leucine-rich repeats and immunoglobulin-like domains 3 (LRIG3), mRNA [NM_153377]
LRRC16	1	1	A_23_P19369	Homo sapiens leucine rich repeat containing 16 (LRRC16), mRNA [NM_017640]
LYK5	1	1	A_24_P147407	Homo sapiens protein kinase LYK5 (LYK5), transcript variant 3, mRNA [NM_153335]
LYPD6	1	1	A_24_P37253	Homo sapiens LY6/PLAUR domain containing 6 (LYPD6), mRNA [NM_194317]
LYSMD1	1	1	A_23_P430381	Homo sapiens LysM, putative peptidoglycan-binding, domain containing 1 (LYSMD1), mRNA [NM_212551]
MAP3K7IP1	1	0	A_23_P80342	Homo sapiens mitogen-activated protein kinase kinase kinase 7 interacting protein 1 (MAP3K7IP1), transcript variant alpha, mRNA [NM_006116]
MBOAT1	1	0	A_23_P408996	Homo sapiens membrane bound O-acyltransferase domain containing 1 (MBOAT1), mRNA [NM_001080480]
MEGF6	1	0	A_24_P926960	Homo sapiens multiple EGF-like-domains 6 (MEGF6), mRNA [NM_001409]
MEX3A	1	0	A_32_P96036	PREDICTED: Homo sapiens hypothetical protein LOC92312 (LOC92312), mRNA [XM_044166]
MLYCD	1	1	A_23_P88817	Homo sapiens malonyl-CoA decarboxylase (MLYCD), nuclear gene encoding mitochondrial protein, mRNA [NM_012213]
MOV10	1	1	A_23_P161125	Homo sapiens Mov10, Moloney leukemia virus 10, homolog (mouse) (MOV10), mRNA [NM_020963]
MST1R	1	1	A_23_P256312	Homo sapiens macrophage stimulating 1 receptor (c-met-related tyrosine kinase) (MST1R), mRNA [NM_002447]
MTR	1	1	A_24_P67806	Methionine synthase (EC 2.1.1.13) (5-methyltetrahydrofolate-- homocysteine methyltransferase) (Methionine synthase, vitamin-B12 dependent) (MS). [Source:Uniprot/SWISSPROT;Acc:Q99707] [ENST00000366577]
MYO1E	1	1	A_23_P37503	Homo sapiens myosin IE (MYO1E), mRNA [NM_004998]
NAT6	1	1	A_23_P212400	Homo sapiens N-acetyltransferase 6 (NAT6), mRNA [NM_012191]
NHLRC2	1	1	A_32_P125496	Homo sapiens mRNA; cDNA DKFZp451L096 (from clone DKFZp451L096). [BX647641]
NMNAT3	1	1	A_24_P260134	Homo sapiens nicotinamide nucleotide adenylyltransferase 3 (NMNAT3), mRNA [NM_178177]
NNT	1	1	A_23_P70148	Homo sapiens nicotinamide nucleotide transhydrogenase (NNT), nuclear gene encoding mitochondrial protein, transcript variant 2, mRNA [NM_182977]
NSUN3	1	1	A_23_P21785	Homo sapiens NOL1/NOP2/Sun domain family, member 3 (NSUN3), mRNA [NM_022072]
NUP210	1	1	A_24_P282000	Homo sapiens nucleoporin 210kDa (NUP210), mRNA [NM_024923]
OBSL1	1	0	A_23_P335695	Homo sapiens cDNA FLJ13792 fis, clone THYRO1000072, weakly similar to MYOSIN LIGHT CHAIN KINASE, SMOOTH MUSCLE AND NON-MUSCLE ISOZYMES (EC 2.7.1.117). [AK023854]
OSBPL5	1	1	A_23_P53081	Homo sapiens oxysterol binding protein-like 5 (OSBPL5), transcript variant 1, mRNA [NM_020896]
OVOL2	1	1	A_23_P143348	Homo sapiens ovo-like 2 (Drosophila) (OVOL2), mRNA [NM_021220]
OXGR1	1	1	A_24_P39195	Homo sapiens oxoglutarate (alpha-ketoglutarate) receptor 1 (OXGR1), mRNA [NM_080818]
P2RY2	1	1	A_23_P24903	Homo sapiens purinergic receptor P2Y, G-protein coupled, 2 (P2RY2), transcript variant 1, mRNA [NM_176072]
PAQR8	1	1	A_23_P214281	Homo sapiens progestin and adipoQ receptor family member VIII (PAQR8), mRNA [NM_133367]
PCSK9	1	1	A_32_P142440	Homo sapiens proprotein convertase subtilisin/kexin type 9 (PCSK9), mRNA [NM_174936]
PDE1C	1	1	A_23_P406508	Homo sapiens phosphodiesterase 1C, calmodulin-dependent 70kDa (PDE1C), mRNA [NM_005020]
PDXK	1	1	A_24_P160088	Homo sapiens pyridoxal (pyridoxine, vitamin B6) kinase (PDXK), mRNA [NM_003681]
PELI3	1	1	A_23_P104692	Homo sapiens pellino homolog 3 (Drosophila) (PELI3), mRNA [NM_145065]
PEX14	1	0	A_23_P160787	Homo sapiens peroxisomal biogenesis factor 14 (PEX14), mRNA [NM_004565]
PFAS	1	1	A_23_P402610	Homo sapiens phosphoribosylformylglycinamidine synthase (FGAR amidotransferase) (PFAS), mRNA [NM_012393]
PLCG2	1	1	A_23_P106675	Homo sapiens phospholipase C, gamma 2 (phosphatidylinositol-specific) (PLCG2), mRNA [NM_002661]
PLCXD1	1	0	A_23_P61180	Homo sapiens phosphatidylinositol-specific phospholipase C, X domain containing 1 (PLCXD1), mRNA [NM_018390]
PLD1	1	1	A_23_P155335	Homo sapiens phospholipase D1, phosphatidylcholine-specific (PLD1), mRNA [NM_002662]
PLEKHA7	1	1	A_24_P348806	Homo sapiens pleckstrin homology domain containing, family A member 7 (PLEKHA7), mRNA [NM_175058]
PLEKHK1	1	1	A_32_P471485	Homo sapiens pleckstrin homology domain containing, family K member 1, mRNA (cDNA clone IMAGE:5205817), complete cds. [BC025765]
PML	1	1	A_24_P207139	Homo sapiens promyelocytic leukemia (PML), transcript variant 1, mRNA [NM_033238]
PPP1R12B	1	1	A_23_P201790	Homo sapiens protein phosphatase 1, regulatory (inhibitor) subunit 12B (PPP1R12B), transcript variant 2, mRNA [NM_032105]
PPP1R9A	1	0	A_32_P38623	Homo sapiens protein phosphatase 1, regulatory (inhibitor) subunit 9A (PPP1R9A), mRNA [NM_017650]
PRMT6	1	1	A_23_P12336	Homo sapiens protein arginine methyltransferase 6 (PRMT6), mRNA [NM_018137]
PTGS1	1	1	A_23_P216966	Homo sapiens prostaglandin-endoperoxide synthase 1 (prostaglandin G/H synthase and cyclooxygenase) (PTGS1), transcript variant 1, mRNA [NM_000962]
RAD18	1	1	A_23_P121222	Homo sapiens RAD18 homolog (S. cerevisiae) (RAD18), mRNA [NM_020165]
RAPGEF5	1	1	A_23_P215505	Homo sapiens Rap guanine nucleotide exchange factor (GEF) 5 (RAPGEF5), mRNA [NM_012294]
RASGRP1	1	1	A_32_P195478	Homo sapiens RAS guanyl releasing protein 1 (calcium and DAG-regulated) (RASGRP1), mRNA [NM_005739]
RASSF4	1	1	A_24_P295590	Homo sapiens Ras association (RalGDS/AF-6) domain family 4 (RASSF4), mRNA [NM_032023]
RECQL5	1	1	A_23_P332042	Homo sapiens RecQ protein-like 5 (RECQL5), transcript variant 1, mRNA [NM_004259]
RNF213	1	1	A_23_P95172	Homo sapiens ring finger protein 213 (RNF213), mRNA [NM_020914]
ROR1	1	1	A_32_P4018	Tyrosine-protein kinase transmembrane receptor ROR1 precursor (EC 2.7.10.1) (Neurotrophic tyrosine kinase, receptor-related 1). [Source:Uniprot/SWISSPROT;Acc:Q01973] [ENST00000371079]
RUNDC1	1	1	A_24_P395621	Homo sapiens RUN domain containing 1 (RUNDC1), mRNA [NM_173079]
SECISBP2	1	1	A_24_P119482	Homo sapiens SECIS binding protein 2 (SECISBP2), mRNA [NM_024077]
SEMA4F	1	1	A_32_P195065	Homo sapiens sema domain, immunoglobulin domain (Ig), transmembrane domain (TM) and short cytoplasmic domain, (semaphorin) 4F (SEMA4F), mRNA [NM_004263]
SH3TC2	1	1	A_32_P305888	Homo sapiens SH3 domain and tetratricopeptide repeats 2 (SH3TC2), mRNA [NM_024577]
SLAIN1	1	1	A_23_P348146	Homo sapiens SLAIN motif family, member 1 (SLAIN1), transcript variant 2, mRNA [NM_144595]
SLC10A7	1	1	A_23_P213085	Homo sapiens cDNA PSEC0051 fis, clone NT2RP2000168. [AK075364]
SLC12A4	1	1	A_23_P389391	Homo sapiens solute carrier family 12 (potassium/chloride transporters), member 4 (SLC12A4), mRNA [NM_005072]
SLC1A1	1	1	A_23_P216468	Homo sapiens solute carrier family 1 (neuronal/epithelial high affinity glutamate transporter, system Xag), member 1 (SLC1A1), mRNA [NM_004170]
SLC25A29	1	0	A_23_P77049	Homo sapiens solute carrier family 25, member 29 (SLC25A29), transcript variant 2, mRNA [NM_152333]
SLC27A2	1	1	A_23_P140450	Homo sapiens solute carrier family 27 (fatty acid transporter), member 2 (SLC27A2), mRNA [NM_003645]
SLC9A9	1	1	A_32_P46214	Homo sapiens solute carrier family 9 (sodium/hydrogen exchanger), member 9 (SLC9A9), mRNA [NM_173653]
SMC2	1	1	A_23_P60271	Homo sapiens structural maintenance of chromosomes 2 (SMC2), transcript variant 3, mRNA [NM_006444]
SMC5	1	1	A_32_P126609	Structural maintenance of chromosomes protein 5 (hSMC5). [Source:Uniprot/SWISSPROT;Acc:Q8IY18] [ENST00000377144]
SPRED1	1	1	A_24_P107859	Homo sapiens sprouty-related, EVH1 domain containing 1 (SPRED1), mRNA [NM_152594]
SPTLC3	1	0	A_24_P49260	Homo sapiens serine palmitoyltransferase, long chain base subunit 3 (SPTLC3), mRNA [NM_018327]
SRPK2	1	1	A_23_P406438	Homo sapiens SFRS protein kinase 2 (SRPK2), transcript variant 2, mRNA [NM_182691]
SUHW4	1	1	A_23_P14708	Homo sapiens suppressor of hairy wing homolog 4 (Drosophila) (SUHW4), transcript variant 1, mRNA [NM_017661]
SURF5	1	0	A_24_P55719	Homo sapiens surfeit 5 (SURF5), transcript variant b, mRNA [NM_133640]
SYTL4	1	1	A_24_P122337	Homo sapiens synaptotagmin-like 4 (granuphilin-a) (SYTL4), mRNA [NM_080737]
TANC1	1	1	A_32_P135348	Homo sapiens tetratricopeptide repeat, ankyrin repeat and coiled-coil containing 1 (TANC1), mRNA [NM_033394]
TANC2	1	0	A_24_P942068	Homo sapiens mRNA for KIAA1636 protein, partial cds. [AB046856]
THC2510958	1	0	A_24_P936911	AW859771 QV4-CT0361-140200-101-d06 CT0361 Homo sapiens cDNA, mRNA sequence [AW859771]
THC2512199	1	0	A_32_P171923	Unknown
THC2523685	1	0	A_32_P232035	BQ101125 ij24c06.y1 Melton Normalized Human Islet 4 N4-HIS 1 Homo sapiens cDNA clone IMAGE:6135562 5', mRNA sequence [BQ101125]
THC2637492	1	0	A_24_P354451	ACOX3_HUMAN (O15254) Acyl-coenzyme A oxidase 3, peroxisomal (Pristanoyl-CoA oxidase) (Branched-chain acyl-CoA oxidase) (BRCACox) , partial (4%) [THC2637492]
THC2652836	1	0	A_32_P230326	Unknown
THC2668629	1	0	A_32_P54186	Unknown
TIGD2	1	1	A_32_P20523	Homo sapiens tigger transposable element derived 2 (TIGD2), mRNA [NM_145715]
TIGD5	1	1	A_23_P20437	Homo sapiens tigger transposable element derived 5 (TIGD5), mRNA [NM_032862]
TLR2	1	1	A_23_P92499	Homo sapiens toll-like receptor 2 (TLR2), mRNA [NM_003264]
TMC7	1	1	A_23_P140928	Homo sapiens transmembrane channel-like 7 (TMC7), mRNA [NM_024847]
TMCO4	1	1	A_23_P158277	Homo sapiens transmembrane and coiled-coil domains 4 (TMCO4), mRNA [NM_181719]
TMEM102	1	1	A_32_P112380	Homo sapiens transmembrane protein 102 (TMEM102), mRNA [NM_178518]
TMEM177	1	1	A_23_P5339	Homo sapiens transmembrane protein 177 (TMEM177), mRNA [NM_030577]
TMEM187	1	1	A_23_P85180	Homo sapiens transmembrane protein 187 (TMEM187), mRNA [NM_003492]
TMEM63A	1	0	A_23_P200489	Homo sapiens transmembrane protein 63A (TMEM63A), mRNA [NM_014698]
TNFRSF1A	1	1	A_23_P139722	Homo sapiens tumor necrosis factor receptor superfamily, member 1A (TNFRSF1A), mRNA [NM_001065]
TNIK	1	1	A_24_P350576	Homo sapiens mRNA for KIAA0551 protein, partial cds. [AB011123]
TOX3	1	0	A_24_P119036	Homo sapiens TOX high mobility group box family member 3 (TOX3), mRNA [NM_001080430]
TRAF5	1	1	A_23_P201731	Homo sapiens TNF receptor-associated factor 5 (TRAF5), transcript variant 1, mRNA [NM_004619]
TRIM68	1	1	A_23_P2097	Homo sapiens tripartite motif-containing 68 (TRIM68), mRNA [NM_018073]
TRRAP	1	1	A_23_P94053	Homo sapiens transformation/transcription domain-associated protein (TRRAP), mRNA [NM_003496]
UBOX5	1	1	A_24_P79241	Homo sapiens U-box domain containing 5 (UBOX5), transcript variant 1, mRNA [NM_014948]
UBQLN1	1	1	A_24_P338121	Homo sapiens ubiquilin 1 (UBQLN1), transcript variant 2, mRNA [NM_053067]
VTI1A	1	0	A_32_P36313	Homo sapiens vesicle transport through interaction with t-SNAREs homolog 1A (yeast) (VTI1A), transcript variant 2, mRNA [NM_145206]
WDR60	1	1	A_23_P157361	Homo sapiens WD repeat domain 60 (WDR60), mRNA [NM_018051]
WDR7	1	0	A_23_P164528	Homo sapiens WD repeat domain 7 (WDR7), transcript variant 1, mRNA [NM_015285]
ZFYVE26	1	1	A_32_P24965	Homo sapiens zinc finger, FYVE domain containing 26 (ZFYVE26), mRNA [NM_015346]
ZHX3	1	0	A_24_P57700	Homo sapiens zinc fingers and homeoboxes 3 (ZHX3), mRNA [NM_015035]
ZNF319	1	1	A_23_P26314	Homo sapiens zinc finger protein 319 (ZNF319), mRNA [NM_020807]
ZNF589	1	1	A_24_P247978	Homo sapiens zinc finger protein 589 (ZNF589), mRNA [NM_016089]
ZNF672	1	1	A_23_P83923	Homo sapiens zinc finger protein 672 (ZNF672), mRNA [NM_024836]
ZNF710	1	1	A_24_P342328	Homo sapiens mRNA for FLJ00306 protein. [AK160373]
ZRANB3	1	1	A_24_P222997	Homo sapiens zinc finger, RAN-binding domain containing 3 (ZRANB3), mRNA [NM_032143]
ZSCAN20	1	1	A_23_P23102	Homo sapiens zinc finger and SCAN domain containing 20 (ZSCAN20), mRNA [NM_145238]
A_24_P85524	2	0	A_24_P85524	Unknown
A_32_P111492	2	0	A_32_P111492	Unknown
A_32_P162958	2	0	A_32_P162958	Unknown
A_32_P183519	2	0	A_32_P183519	Unknown
A_32_P191141	2	0	A_32_P191141	Unknown
ACTA1	2	1	A_23_P1102	Homo sapiens actin, alpha 1, skeletal muscle (ACTA1), mRNA [NM_001100]
ACTG2	2	1	A_23_P39955	Homo sapiens actin, gamma 2, smooth muscle, enteric (ACTG2), mRNA [NM_001615]
AI492422	2	0	A_32_P174805	AI492422 ti27g10.x1 NCI_CGAP_Kid11 Homo sapiens cDNA clone IMAGE:2131746 3', mRNA sequence [AI492422]
AL833114	2	0	A_24_P854643	Homo sapiens mRNA; cDNA DKFZp313L2229 (from clone DKFZp313L2229). [AL833114]
ALB	2	1	A_23_P257834	Homo sapiens albumin (ALB), mRNA [NM_000477]
AMICA1	2	1	A_24_P192914	Homo sapiens adhesion molecule, interacts with CXADR antigen 1 (AMICA1), mRNA [NM_153206]
AX721193	2	0	A_24_P799048	Sequence 153 from Patent WO0220754. [AX721193]
BCAR4	2	0	A_32_P106933	full-length cDNA clone CS0DI023YE08 of Placenta Cot 25-normalized of Homo sapiens (human) [CR606007]
BG165944	2	0	A_32_P234202	602344264F1 NIH_MGC_89 Homo sapiens cDNA clone IMAGE:4454630 5', mRNA sequence [BG165944]
BI836739	2	0	A_32_P194704	BI836739 603089686F1 NIH_MGC_120 Homo sapiens cDNA clone IMAGE:5228685 5', mRNA sequence [BI836739]
BX110908	2	0	A_32_P4172	BX110908 Soares_testis_NHT Homo sapiens cDNA clone IMAGp998G162577, mRNA sequence [BX110908]
C12orf28	2	1	A_32_P424761	Homo sapiens chromosome 12 open reading frame 28 (C12orf28), mRNA [NM_182530]
CCDC11	2	1	A_23_P384532	Homo sapiens coiled-coil domain containing 11 (CCDC11), mRNA [NM_145020]
CCDC135	2	1	A_23_P129367	Homo sapiens coiled-coil domain containing 135 (CCDC135), mRNA [NM_032269]
CDH16	2	1	A_23_P100240	Homo sapiens cadherin 16, KSP-cadherin (CDH16), mRNA [NM_004062]
CX3CR1	2	1	A_23_P407565	Homo sapiens chemokine (C-X3-C motif) receptor 1 (CX3CR1), mRNA [NM_001337]
CXCL10	2	1	A_24_P303091	Homo sapiens chemokine (C-X-C motif) ligand 10 (CXCL10), mRNA [NM_001565]
DDR2	2	1	A_32_P88965	Homo sapiens mRNA; cDNA DKFZp686C0390 (from clone DKFZp686C0390). [BX537651]
DNHD2	2	1	A_32_P14721	Homo sapiens cDNA FLJ46751 fis, clone TRACH3022960, weakly similar to Dynein beta chain, ciliary. [AK128592]
DPCR1	2	1	A_24_P269184	Homo sapiens diffuse panbronchiolitis critical region 1 (DPCR1), mRNA [NM_080870]
ENST00000319327	2	0	A_32_P138977	serine incorporator 4 [Source:RefSeq_peptide;Acc:NP_001028689] [ENST00000319327]
ENST00000355077	2	0	A_32_P16323	protein expressed in prostate, ovary, testis, and placenta 14 [Source:RefSeq_peptide;Acc:NP_001005356] [ENST00000355077]
FAM83E	2	1	A_23_P153540	Homo sapiens family with sequence similarity 83, member E (FAM83E), mRNA [NM_017708]
FAP	2	1	A_23_P56746	Homo sapiens fibroblast activation protein, alpha (FAP), mRNA [NM_004460]
FBXW10	2	1	A_23_P218358	Homo sapiens F-box and WD repeat domain containing 10 (FBXW10), mRNA [NM_031456]
FGF18	2	1	A_23_P93027	Homo sapiens fibroblast growth factor 18 (FGF18), mRNA [NM_003862]
FLJ40172	2	0	A_32_P776863	Homo sapiens hypothetical protein FLJ40172 (FLJ40172), mRNA [NM_173649]
FLJ43390	2	0	A_32_P227216	Homo sapiens cDNA FLJ39142 fis, clone OCBBF1000049. [AK096461]
GAGE7	2	0	A_24_P228796	Homo sapiens G antigen 7 (GAGE7), mRNA [NM_021123]
GP5	2	1	A_24_P944964	Homo sapiens glycoprotein V (platelet) (GP5), mRNA [NM_004488]
GRINL1A	2	1	A_24_P307714	Homo sapiens cDNA FLJ90286 fis, clone NT2RP1000740. [AK074767]
HAMP	2	1	A_23_P165162	Homo sapiens hepcidin antimicrobial peptide (HAMP), mRNA [NM_021175]
HCLS1	2	1	A_23_P73429	Homo sapiens hematopoietic cell-specific Lyn substrate 1 (HCLS1), mRNA [NM_005335]
HOXA7	2	1	A_23_P70968	Homo sapiens homeobox A7 (HOXA7), mRNA [NM_006896]
IFNA8	2	1	A_23_P146539	Homo sapiens interferon, alpha 8 (IFNA8), mRNA [NM_002170]
IL28B	2	1	A_23_P373619	Homo sapiens interleukin 28B (interferon, lambda 3) (IL28B), mRNA [NM_172139]
IL29	2	1	A_23_P337800	Homo sapiens interleukin 29 (interferon, lambda 1) (IL29), mRNA [NM_172140]
INSL5	2	1	A_23_P51479	Homo sapiens insulin-like 5 (INSL5), mRNA [NM_005478]
KLRC1	2	0	A_23_P151046	Homo sapiens killer cell lectin-like receptor subfamily C, member 1 (KLRC1), transcript variant 1, mRNA [NM_002259]
KRT34	2	1	A_23_P101054	Homo sapiens keratin 34 (KRT34), mRNA [NM_021013]
KRT37	2	1	A_23_P118854	Homo sapiens keratin 37 (KRT37), mRNA [NM_003770]
LAG3	2	1	A_23_P116942	Homo sapiens lymphocyte-activation gene 3 (LAG3), mRNA [NM_002286]
LIX1	2	1	A_24_P226241	Homo sapiens Lix1 homolog (mouse) (LIX1), mRNA [NM_153234]
LOC643037	2	0	A_32_P60635	PREDICTED: Homo sapiens hypothetical LOC643037 (LOC643037), mRNA [XM_926406]
LYG2	2	1	A_23_P5703	Homo sapiens lysozyme-like (LYG2), mRNA [NM_175735]
MPP4	2	1	A_23_P131263	Homo sapiens membrane protein, palmitoylated 4 (MAGUK p55 subfamily member 4) (MPP4), mRNA [NM_033066]
MYO1G	2	1	A_24_P206343	Homo sapiens myosin IG (MYO1G), mRNA [NM_033054]
OR8D1	2	1	A_23_P127662	Homo sapiens olfactory receptor, family 8, subfamily D, member 1 (OR8D1), mRNA [NM_001002917]
OTOA	2	0	A_32_P52519	Homo sapiens otoancorin (OTOA), transcript variant 1, mRNA [NM_144672]
PPBP	2	1	A_23_P121596	Homo sapiens pro-platelet basic protein (chemokine (C-X-C motif) ligand 7) (PPBP), mRNA [NM_002704]
PYGM	2	1	A_23_P52657	Glycogen phosphorylase, muscle form (EC 2.4.1.1) (Myophosphorylase). [Source:Uniprot/SWISSPROT;Acc:P11217] [ENST00000377444]
S100Z	2	1	A_24_P12136	Homo sapiens S100 calcium binding protein Z (S100Z), mRNA [NM_130772]
SAG	2	1	A_23_P5853	Homo sapiens S-antigen; retina and pineal gland (arrestin) (SAG), mRNA [NM_000541]
SOST	2	1	A_23_P118571	Homo sapiens sclerosteosis (SOST), mRNA [NM_025237]
STAR	2	1	A_23_P8981	Homo sapiens steroidogenic acute regulator (STAR), nuclear gene encoding mitochondrial protein, transcript variant 1, mRNA [NM_000349]
SV2A	2	1	A_24_P131236	Homo sapiens synaptic vesicle glycoprotein 2A (SV2A), mRNA [NM_014849]
TAC3	2	1	A_23_P2283	Homo sapiens tachykinin 3 (neuromedin K, neurokinin beta) (TAC3), transcript variant 1, mRNA [NM_001006667]
TCTE3	2	1	A_32_P38286	Homo sapiens t-complex-associated-testis-expressed 3 (TCTE3), mRNA [NM_174910]
THC2646374	2	0	A_32_P319814	Q4SC62_TETNG (Q4SC62) Chromosome undetermined SCAF14659, whole genome shotgun sequence, partial (5%) [THC2646374]
THC2649152	2	0	A_32_P88587	Unknown
THC2657593	2	0	A_32_P118013	ALU1_HUMAN (P39188) Alu subfamily J sequence contamination warning entry, partial (7%) [THC2657593]
THC2660562	2	0	A_32_P26144	Unknown
THC2676504	2	0	A_32_P82507	ALU1_HUMAN (P39188) Alu subfamily J sequence contamination warning entry, partial (29%) [THC2676504]
THC2699947	2	0	A_24_P744554	ALU5_HUMAN (P39192) Alu subfamily SC sequence contamination warning entry, partial (10%) [THC2699947]
THC2709941	2	0	A_32_P101775	Unknown
THC2722767	2	0	A_32_P227043	Unknown
THC2749235	2	0	A_32_P215475	Unknown
TMPRSS11B	2	1	A_23_P81190	Homo sapiens transmembrane protease, serine 11B (TMPRSS11B), mRNA [NM_182502]
TRIM43	2	1	A_23_P17173	Homo sapiens tripartite motif-containing 43 (TRIM43), mRNA [NM_138800]
YTHDC1	2	0	A_32_P352697	Homo sapiens YTH domain containing 1 (YTHDC1), transcript variant 1, mRNA [NM_001031732]
ZBP1	2	1	A_24_P395966	Homo sapiens Z-DNA binding protein 1 (ZBP1), mRNA [NM_030776]
ZSCAN4	2	1	A_24_P185368	Homo sapiens zinc finger and SCAN domain containing 4 (ZSCAN4), mRNA [NM_152677]
A_23_P143811	3	0	A_23_P143811	Unknown
A_24_P136415	3	0	A_24_P136415	Unknown
A_24_P357986	3	0	A_24_P357986	Unknown
A_24_P367100	3	0	A_24_P367100	Unknown
A_24_P912041	3	0	A_24_P912041	Unknown
A_24_P912404	3	0	A_24_P912404	Unknown
A_24_P930469	3	0	A_24_P930469	Unknown
A_32_P108420	3	0	A_32_P108420	Unknown
A_32_P135469	3	0	A_32_P135469	Unknown
A_32_P169692	3	0	A_32_P169692	Unknown
A_32_P169696	3	0	A_32_P169696	Unknown
A_32_P173922	3	0	A_32_P173922	Unknown
A_32_P173955	3	0	A_32_P173955	Unknown
A_32_P185718	3	0	A_32_P185718	Unknown
A_32_P191717	3	0	A_32_P191717	Unknown
A_32_P194887	3	0	A_32_P194887	Unknown
A_32_P197393	3	0	A_32_P197393	Unknown
A_32_P218436	3	0	A_32_P218436	Unknown
A_32_P227648	3	0	A_32_P227648	Unknown
A_32_P44699	3	0	A_32_P44699	Unknown
A_32_P53976	3	0	A_32_P53976	Unknown
A_32_P57172	3	0	A_32_P57172	Unknown
A_32_P89277	3	0	A_32_P89277	Unknown
AA293788	3	0	A_32_P106235	AA293788 zt65d09.r1 Soares_testis_NHT Homo sapiens cDNA clone IMAGE:727217 5' similar to gb:X02761_cds1 FIBRONECTIN PRECURSOR (HUMAN);, mRNA sequence [AA293788]
AA854379	3	0	A_32_P146450	aj66f12.s1 Soares_parathyroid_tumor_NbHPA Homo sapiens cDNA clone IMAGE:1401455 3', mRNA sequence [AA854379]
AA885134	3	0	A_32_P144769	am11g07.s1 Soares_NFL_T_GBC_S1 Homo sapiens cDNA clone IMAGE:1466556 3', mRNA sequence [AA885134]
ACSM2	3	0	A_23_P66328	Homo sapiens acyl-CoA synthetase medium-chain family member 2 (ACSM2), nuclear gene encoding mitochondrial protein, mRNA [NM_182617]
ACTC1	3	1	A_23_P205894	Homo sapiens actin, alpha, cardiac muscle 1 (ACTC1), mRNA [NM_005159]
ADAM32	3	1	A_23_P44665	Homo sapiens ADAM metallopeptidase domain 32 (ADAM32), mRNA [NM_145004]
ADAMTS6	3	1	A_24_P334456	Homo sapiens ADAM metallopeptidase with thrombospondin type 1 motif, 6 (ADAMTS6), mRNA [NM_197941]
AF037219	3	0	A_32_P45375	Homo sapiens PIX1 mRNA sequence. [AF037219]
AF086429	3	0	A_24_P532478	Homo sapiens full length insert cDNA clone ZD79H01. [AF086429]
AF090933	3	0	A_24_P333193	Homo sapiens clone HQ0514 PRO0514 mRNA, complete cds. [AF090933]
AF113685	3	0	A_24_P928662	Homo sapiens clone FLB3816 PRO0974 mRNA, complete cds. [AF113685]
AF116678	3	0	A_24_P927090	Homo sapiens PRO1995 mRNA, complete cds. [AF116678]
AF289593	3	0	A_24_P282474	Homo sapiens clone pp7683 unknown mRNA. [AF289593]
AF318328	3	0	A_24_P67148	Homo sapiens pp12719 mRNA, complete cds. [AF318328]
AGER	3	1	A_23_P93360	Homo sapiens advanced glycosylation end product-specific receptor (AGER), transcript variant 1, mRNA [NM_001136]
AI348443	3	0	A_32_P235145	AI348443 qo24g01.x1 NCI_CGAP_Lu5 Homo sapiens cDNA clone IMAGE:1909488 3', mRNA sequence [AI348443]
AI911302	3	0	A_23_P57337	AI911302 wd14e10.x1 Soares_NFL_T_GBC_S1 Homo sapiens cDNA clone IMAGE:2328138 3', mRNA sequence [AI911302]
AJ318805	3	0	A_24_P758010	AJ318805 Homo sapiens adipose tissue Homo sapiens cDNA clone 2040, mRNA sequence [AJ318805]
AK000815	3	0	A_23_P376752	Homo sapiens cDNA FLJ20808 fis, clone ADSE01751. [AK000815]
AK002187	3	0	A_32_P93707	Homo sapiens cDNA FLJ11325 fis, clone PLACE1010383. [AK002187]
AK023447	3	0	A_23_P43630	Homo sapiens cDNA FLJ13385 fis, clone PLACE1001088. [AK023447]
AK023773	3	0	A_24_P734406	Homo sapiens cDNA FLJ13711 fis, clone PLACE2000379. [AK023773]
AK024110	3	0	A_23_P391382	Homo sapiens cDNA FLJ14048 fis, clone HEMBA1006650, weakly similar to ARP2/3 COMPLEX 20 KD SUBUNIT. [AK024110]
AK024382	3	0	A_24_P367543	Homo sapiens cDNA FLJ14320 fis, clone PLACE3000455. [AK024382]
AK057652	3	0	A_24_P892402	Homo sapiens cDNA FLJ33090 fis, clone TRACH2000559. [AK057652]
AK090480	3	0	A_24_P247823	Homo sapiens mRNA for FLJ00402 protein. [AK090480]
AK090830	3	0	A_24_P50918	Homo sapiens cDNA FLJ33511 fis, clone BRAMY2005244. [AK090830]
AK091308	3	0	A_32_P118220	Homo sapiens cDNA FLJ33989 fis, clone DFNES2006944. [AK091308]
AK091978	3	0	A_23_P387312	Homo sapiens cDNA FLJ34659 fis, clone KIDNE2018863. [AK091978]
AK092349	3	0	A_32_P148075	Homo sapiens cDNA FLJ35030 fis, clone OCBBF2015931. [AK092349]
AK095738	3	0	A_32_P20221	Homo sapiens cDNA FLJ38419 fis, clone FEBRA2009846. [AK095738]
AK096031	3	0	A_24_P800824	Homo sapiens cDNA FLJ38712 fis, clone KIDNE2006733. [AK096031]
AK097463	3	0	A_32_P711043	Homo sapiens cDNA FLJ40144 fis, clone TESTI2013012. [AK097463]
AK123757	3	0	A_32_P197561	Homo sapiens cDNA FLJ41763 fis, clone IMR322005293. [AK123757]
AK130431	3	0	A_32_P123349	Homo sapiens cDNA FLJ26921 fis, clone RCT04780. [AK130431]
AL117454	3	0	A_24_P563966	Homo sapiens mRNA; cDNA DKFZp586J1717 (from clone DKFZp586J1717). [AL117454]
AL136830	3	0	A_23_P355965	Homo sapiens mRNA; cDNA DKFZp434D1428 (from clone DKFZp434D1428). [AL136830]
ALDH8A1	3	1	A_24_P283324	Homo sapiens aldehyde dehydrogenase 8 family, member A1 (ALDH8A1), transcript variant 1, mRNA [NM_022568]
ALDOC	3	1	A_23_P78108	Homo sapiens aldolase C, fructose-bisphosphate (ALDOC), mRNA [NM_005165]
ALS2CR11	3	1	A_23_P328642	Homo sapiens amyotrophic lateral sclerosis 2 (juvenile) chromosome region, candidate 11 (ALS2CR11), mRNA [NM_152525]
AMAC1L2	3	1	A_23_P59988	Homo sapiens acyl-malonyl condensing enzyme 1-like 2 (AMAC1L2), mRNA [NM_054028]
AMMECR1	3	1	A_23_P137116	Homo sapiens Alport syndrome, mental retardation, midface hypoplasia and elliptocytosis chromosomal region, gene 1 (AMMECR1), transcript variant 1, mRNA [NM_015365]
AMPD1	3	1	A_23_P51787	Homo sapiens adenosine monophosphate deaminase 1 (isoform M) (AMPD1), mRNA [NM_000036]
ANKRD42	3	1	A_32_P69166	Homo sapiens ankyrin repeat domain 42 (ANKRD42), mRNA [NM_182603]
ASB14	3	1	A_23_P155265	Homo sapiens ankyrin repeat and SOCS box-containing 14 (ASB14), mRNA [NM_130387]
ATAD3B	3	1	A_32_P353677	Homo sapiens TOB3 mRNA, complete cds. [AF343078]
AURKC	3	1	A_23_P50232	Homo sapiens aurora kinase C (AURKC), transcript variant 1, mRNA [NM_001015878]
AV702101	3	0	A_32_P34750	AV702101 ADB Homo sapiens cDNA clone ADBCGB06 5', mRNA sequence [AV702101]
AV756170	3	0	A_32_P2605	AV756170 BM Homo sapiens cDNA clone BMFBGA09 5', mRNA sequence [AV756170]
AVIL	3	1	A_24_P419087	Homo sapiens advillin (AVIL), mRNA [NM_006576]
AW978428	3	0	A_24_P924114	AW978428 EST390537 MAGE resequences, MAGP Homo sapiens cDNA, mRNA sequence [AW978428]
AY831680	3	0	A_32_P162862	Homo sapiens HC1 (HC1) mRNA, complete cds. [AY831680]
BC001335	3	0	A_24_P145107	Homo sapiens, clone IMAGE:3460539, mRNA, partial cds. [BC001335]
BC008846	3	0	A_24_P203882	Homo sapiens cDNA clone IMAGE:4300887, partial cds. [BC008846]
BC009340	3	0	A_32_P325710	Homo sapiens cDNA clone IMAGE:4128659, **** WARNING: chimeric clone ****. [BC009340]
BC013657	3	0	A_32_P13056	Homo sapiens cDNA clone IMAGE:4152983, partial cds. [BC013657]
BC014346	3	0	A_24_P316414	Homo sapiens, clone IMAGE:4042988, mRNA, partial cds. [BC014346]
BC021738	3	0	A_24_P671561	Homo sapiens cDNA clone IMAGE:4822128. [BC021738]
BC031274	3	0	A_32_P36973	Homo sapiens cDNA clone IMAGE:5294477. [BC031274]
BC031319	3	0	A_24_P248079	Homo sapiens cDNA clone IMAGE:5278237. [BC031319]
BC033539	3	0	A_32_P111524	Homo sapiens cDNA clone IMAGE:4819052. [BC033539]
BC034812	3	0	A_32_P125803	Homo sapiens cDNA clone IMAGE:4825606. [BC034812]
BC035091	3	0	A_24_P576219	Homo sapiens cDNA clone IMAGE:5261717. [BC035091]
BC070363	3	0	A_32_P74120	Homo sapiens cDNA clone IMAGE:3960708, partial cds. [BC070363]
BC073918	3	0	A_32_P83047	Homo sapiens cDNA clone IMAGE:5169062, partial cds. [BC073918]
BC089451	3	0	A_32_P232883	Homo sapiens cDNA clone IMAGE:30554612. [BC089451]
BG201859	3	0	A_24_P479167	RST21203 Athersys RAGE Library Homo sapiens cDNA, mRNA sequence [BG201859]
BM678897	3	0	A_32_P50	BM678897 UI-E-EJ0-ahv-n-06-0-UI.s1 UI-E-EJ0 Homo sapiens cDNA clone UI-E-EJ0-ahv-n-06-0-UI 3', mRNA sequence [BM678897]
BM695552	3	0	A_32_P99116	UI-E-CQ1-aew-k-07-0-UI.r1 UI-E-CQ1 Homo sapiens cDNA clone UI-E-CQ1-aew-k-07-0-UI 5', mRNA sequence [BM695552]
BP871540	3	0	A_32_P134634	BP871540 Sugano cDNA library, embryonal kidney Homo sapiens cDNA clone HKR00303, mRNA sequence [BP871540]
BRUNOL6	3	1	A_23_P140490	Homo sapiens bruno-like 6, RNA binding protein (Drosophila) (BRUNOL6), mRNA [NM_052840]
BTN1A1	3	1	A_23_P7985	Homo sapiens butyrophilin, subfamily 1, member A1 (BTN1A1), mRNA [NM_001732]
BU561469	3	0	A_32_P20997	AGENCOURT_10278709 NIH_MGC_82 Homo sapiens cDNA clone IMAGE:6592525 5', mRNA sequence [BU561469]
BU929651	3	0	A_32_P128974	AGENCOURT_10424058 NIH_MGC_79 Homo sapiens cDNA clone IMAGE:6663644 5', mRNA sequence [BU929651]
BX090412	3	0	A_32_P46495	BX090412 Soares_testis_NHT Homo sapiens cDNA clone IMAGp998J221862 ; IMAGE:757365, mRNA sequence [BX090412]
BX091993	3	0	A_32_P170879	BX091993 Soares fetal liver spleen 1NFLS Homo sapiens cDNA clone IMAGp998O11115 ; IMAGE:122338, mRNA sequence [BX091993]
BX100717	3	0	A_24_P476913	BX100717 NCI_CGAP_Lu24 Homo sapiens cDNA clone IMAGp998I135799, mRNA sequence [BX100717]
BX109999	3	0	A_32_P114087	BX109999 Soares_fetal_liver_spleen_1NFLS_S1 Homo sapiens cDNA clone IMAGp998G05975, mRNA sequence [BX109999]
BX114764	3	0	A_32_P226678	BX114764 NCI_CGAP_GCB1 Homo sapiens cDNA clone IMAGp998M182012, mRNA sequence [BX114764]
BX114970	3	0	A_32_P144981	BX114970 Soares_NFL_T_GBC_S1 Homo sapiens cDNA clone IMAGp998K173861, mRNA sequence [BX114970]
BX375060	3	0	A_32_P9368	BX375060 Homo sapiens NEUROBLASTOMA COT 25-NORMALIZED Homo sapiens cDNA clone CS0DC007YF13 5-PRIME, mRNA sequence [BX375060]
BX444658	3	0	A_32_P62773	BX444658 BX444658 Homo sapiens ADULT BRAIN Homo sapiens cDNA clone CS0DN005YA23 3-PRIME, mRNA sequence [BX444658]
BX537816	3	0	A_32_P55144	Homo sapiens mRNA; cDNA DKFZp686M03111 (from clone DKFZp686M03111) [BX537816]
C15orf31	3	0	A_23_P125176	Human pre-T/NK cell associated protein (6H9A) mRNA, complete cds. [L17330]
C15orf45	3	0	A_24_P239302	Homo sapiens chromosome 15 open reading frame 45 (C15orf45), mRNA [NM_001035530]
C1orf118	3	0	A_24_P110780	Uncharacterized protein C1orf118. [Source:Uniprot/SPTREMBL;Acc:Q8NBZ9] [ENST00000327573]
C1orf162	3	1	A_32_P181166	Homo sapiens chromosome 1 open reading frame 162 (C1orf162), mRNA [NM_174896]
C1orf64	3	1	A_32_P232455	Homo sapiens chromosome 1 open reading frame 64 (C1orf64), mRNA [NM_178840]
C20orf106	3	1	A_24_P323941	Homo sapiens chromosome 20 open reading frame 106 (C20orf106), mRNA [NM_001012971]
C20orf107	3	0	A_24_P305533	Homo sapiens chromosome 20 open reading frame 107, mRNA (cDNA clone IMAGE:4849719). [BC014951]
C3orf45	3	1	A_32_P466877	Homo sapiens chromosome 3 open reading frame 45 (C3orf45), mRNA [NM_153215]
C6orf25	3	1	A_23_P81934	Homo sapiens chromosome 6 open reading frame 25 (C6orf25), transcript variant 1, mRNA [NM_025260]
C8orf53	3	1	A_32_P208733	Homo sapiens cDNA FLJ30717 fis, clone FCBBF2001672. [AK055279]
CCDC116	3	1	A_23_P342108	Homo sapiens coiled-coil domain containing 116 (CCDC116), mRNA [NM_152612]
CCL4	3	1	A_23_P207564	Homo sapiens chemokine (C-C motif) ligand 4 (CCL4), transcript variant 1, mRNA [NM_002984]
CCL5	3	1	A_23_P152838	Homo sapiens chemokine (C-C motif) ligand 5 (CCL5), mRNA [NM_002985]
CCL7	3	1	A_23_P78037	Homo sapiens chemokine (C-C motif) ligand 7 (CCL7), mRNA [NM_006273]
CD300E	3	1	A_32_P201564	Homo sapiens CD300e molecule (CD300E), mRNA [NM_181449]
CD69	3	0	A_23_P87879	Homo sapiens CD69 molecule (CD69), mRNA [NM_001781]
COL10A1	3	1	A_23_P214144	Homo sapiens collagen, type X, alpha 1(Schmid metaphyseal chondrodysplasia) (COL10A1), mRNA [NM_000493]
COL11A2	3	1	A_23_P42322	Homo sapiens collagen, type XI, alpha 2 (COL11A2), transcript variant 1, mRNA [NM_080680]
COL2A1	3	1	A_23_P500464	Homo sapiens collagen, type II, alpha 1 (primary osteoarthritis, spondyloepiphyseal dysplasia, congenital) (COL2A1), transcript variant 1, mRNA [NM_001844]
CPNE9	3	1	A_23_P57829	Homo sapiens copine family member IX (CPNE9), mRNA [NM_153635]
CPT1C	3	1	A_23_P16283	Homo sapiens carnitine palmitoyltransferase 1C (CPT1C), mRNA [NM_152359]
CRYBA1	3	1	A_23_P4254	Homo sapiens crystallin, beta A1 (CRYBA1), mRNA [NM_005208]
CUL3	3	1	A_23_P209288	Homo sapiens cullin 3 (CUL3), mRNA [NM_003590]
CX40.1	3	0	A_23_P393144	Homo sapiens connexin40.1 (CX40.1), mRNA [NM_153368]
CYCS	3	1	A_24_P29665	Homo sapiens cytochrome c, somatic (CYCS), nuclear gene encoding mitochondrial protein, mRNA [NM_018947]
DB153264	3	0	A_32_P15081	DB153264 THYMU3 Homo sapiens cDNA clone THYMU3030831 5', mRNA sequence [DB153264]
DB340110	3	0	A_24_P932388	DB340110 TESTI4 Homo sapiens cDNA clone TESTI4012827 3', mRNA sequence [DB340110]
DKFZP434B061	3	0	A_24_P85498	Homo sapiens mRNA; cDNA DKFZp434B061 (from clone DKFZp434B061); partial cds. [AL117481]
DLX1	3	1	A_32_P142818	Homo sapiens distal-less homeobox 1 (DLX1), transcript variant 1, mRNA [NM_178120]
DLX2	3	1	A_24_P45980	Homo sapiens distal-less homeobox 2 (DLX2), mRNA [NM_004405]
DNAH11	3	1	A_32_P224253	Homo sapiens dynein, axonemal, heavy chain 11 (DNAH11), mRNA [NM_003777]
DQ145726	3	0	A_32_P131317	Homo sapiens ARNT-interacting protein 2 (AINP2) mRNA, complete cds. [DQ145726]
DW443340	3	0	A_32_P108033	HHAGE041070 Human liver regeneration after partial hepatectomy Homo sapiens cDNA, mRNA sequence [DW443340]
ECAT8	3	0	A_32_P79763	Homo sapiens cDNA FLJ13072 fis, clone NT2RP3001844. [AK023134]
EGR2	3	1	A_23_P46936	Homo sapiens early growth response 2 (Krox-20 homolog, Drosophila) (EGR2), mRNA [NM_000399]
ENST00000316131	3	0	A_24_P170095	PREDICTED: Homo sapiens similar to ribosomal protein S8 (LOC646093), mRNA [XR_018283]
ENST00000317720	3	0	A_24_P933838	Ubiquitin-associated protein 2-like (Protein NICE-4). [Source:Uniprot/SWISSPROT;Acc:Q14157] [ENST00000317720]
ENST00000360102	3	0	A_24_P298805	Unknown
ENST00000381298	3	0	A_32_P223777	Interleukin-6 receptor subunit beta precursor (IL-6R-beta) (Interleukin-6 signal transducer) (Membrane glycoprotein 130) (gp130) (Oncostatin-M receptor alpha subunit) (CD130 antigen) (CDw130). [Source:Uniprot/SWISSPROT;Acc:P40189] [ENST00000381298]
ENY2	3	1	A_24_P81149	Homo sapiens cDNA FLJ38332 fis, clone FCBBF3025528. [AK095651]
ESPNL	3	1	A_24_P170983	Homo sapiens espin-like (ESPNL), mRNA [NM_194312]
F13B	3	1	A_23_P46549	Homo sapiens coagulation factor XIII, B polypeptide (F13B), mRNA [NM_001994]
FAM71A	3	1	A_23_P354288	Homo sapiens family with sequence similarity 71, member A (FAM71A), mRNA [NM_153606]
FAT2	3	1	A_23_P81507	Homo sapiens FAT tumor suppressor homolog 2 (Drosophila) (FAT2), mRNA [NM_001447]
FGF7	3	1	A_32_P196029	Homo sapiens fibroblast growth factor 7 (keratinocyte growth factor) (FGF7), mRNA [NM_002009]
FGF9	3	1	A_23_P105803	Homo sapiens fibroblast growth factor 9 (glia-activating factor) (FGF9), mRNA [NM_002010]
FGFBP2	3	1	A_24_P226069	Homo sapiens fibroblast growth factor binding protein 2 (FGFBP2), mRNA [NM_031950]
FLJ34503	3	0	A_24_P403150	Homo sapiens cDNA FLJ34503 fis, clone HLUNG2005738. [AK091822]
FOS	3	1	A_23_P106194	Homo sapiens v-fos FBJ murine osteosarcoma viral oncogene homolog (FOS), mRNA [NM_005252]
FOXD4	3	0	A_32_P119248	Homo sapiens forkhead box D4 (FOXD4), mRNA [NM_207305]
FRZB	3	1	A_23_P363778	Homo sapiens frizzled-related protein (FRZB), mRNA [NM_001463]
FUNDC2	3	1	A_32_P459423	Homo sapiens DC44 mRNA, complete cds. [AF267862]
GAST	3	1	A_23_P159191	Homo sapiens gastrin (GAST), mRNA [NM_000805]
GCG	3	1	A_23_P254664	Homo sapiens glucagon (GCG), mRNA [NM_002054]
GIMAP7	3	1	A_24_P274831	Homo sapiens GTPase, IMAP family member 7 (GIMAP7), mRNA [NM_153236]
GJA4	3	1	A_23_P1083	Homo sapiens gap junction protein, alpha 4, 37kDa (GJA4), mRNA [NM_002060]
GJB7	3	1	A_23_P30983	Homo sapiens gap junction protein, beta 7 (GJB7), mRNA [NM_198568]
GNAZ	3	1	A_23_P416581	Homo sapiens guanine nucleotide binding protein (G protein), alpha z polypeptide (GNAZ), mRNA [NM_002073]
GNLY	3	0	A_23_P209954	Homo sapiens granulysin (GNLY), transcript variant NKG5, mRNA [NM_006433]
GPLD1	3	1	A_23_P402254	Homo sapiens glycosylphosphatidylinositol specific phospholipase D1 (GPLD1), transcript variant 2, mRNA [NM_177483]
GUCY2C	3	1	A_23_P76312	Homo sapiens guanylate cyclase 2C (heat stable enterotoxin receptor) (GUCY2C), mRNA [NM_004963]
HAVCR2	3	1	A_24_P923370	Homo sapiens hepatitis A virus cellular receptor 2 (HAVCR2), mRNA [NM_032782]
HBEGF	3	1	A_24_P140608	Homo sapiens heparin-binding EGF-like growth factor (HBEGF), mRNA [NM_001945]
HBS1L	3	1	A_24_P29594	Homo sapiens HBS1-like (S. cerevisiae) (HBS1L), mRNA [NM_006620]
hCG_1730474	3	0	A_24_P611114	Homo sapiens cDNA FLJ10133 fis, clone HEMBA1003067. [AK000995]
HP	3	1	A_23_P206760	Homo sapiens haptoglobin (HP), mRNA [NM_005143]
HTRA4	3	1	A_23_P44421	Homo sapiens HtrA serine peptidase 4 (HTRA4), mRNA [NM_153692]
ICAM4	3	1	A_23_P130537	Homo sapiens intercellular adhesion molecule 4 (Landsteiner-Wiener blood group) (ICAM4), transcript variant 1, mRNA [NM_001544]
IFIT2	3	1	A_24_P304071	Homo sapiens interferon-induced protein with tetratricopeptide repeats 2 (IFIT2), mRNA [NM_001547]
IFNA4	3	1	A_24_P403459	Homo sapiens interferon, alpha 4 (IFNA4), mRNA [NM_021068]
IFNA5	3	0	A_23_P94563	Homo sapiens interferon, alpha 5 (IFNA5), mRNA [NM_002169]
IFNB1	3	1	A_23_P71774	Homo sapiens interferon, beta 1, fibroblast (IFNB1), mRNA [NM_002176]
IKZF4	3	1	A_23_P378288	Homo sapiens IKAROS family zinc finger 4 (Eos) (IKZF4), mRNA [NM_022465]
IL13	3	1	A_23_P251031	Homo sapiens interleukin 13 (IL13), mRNA [NM_002188]
IL17F	3	0	A_23_P167882	Homo sapiens interleukin 17F (IL17F), mRNA [NM_052872]
IL18RAP	3	1	A_23_P28334	Homo sapiens interleukin 18 receptor accessory protein (IL18RAP), mRNA [NM_003853]
IL28A	3	1	A_23_P409438	Homo sapiens interleukin 28A (interferon, lambda 2) (IL28A), mRNA [NM_172138]
IL4	3	1	A_23_P213706	Homo sapiens interleukin 4 (IL4), transcript variant 1, mRNA [NM_000589]
IL6	3	1	A_23_P71037	Homo sapiens interleukin 6 (interferon, beta 2) (IL6), mRNA [NM_000600]
ISGF3G	3	0	A_23_P354547	Transcriptional regulator ISGF3 subunit gamma (Interferon regulatory factor 9) (IRF-9) (IFN-alpha-responsive transcription factor subunit) (Interferon-stimulated gene factor 3 gamma) (ISGF3 p48 subunit) (ISGF- 3 gamma)....
ITLN2	3	1	A_24_P53778	Homo sapiens intelectin 2 (ITLN2), mRNA [NM_080878]
KBTBD2	3	1	A_24_P923095	Homo sapiens cDNA: FLJ20924 fis, clone ADSE00928. [AK024577]
KCNA2	3	1	A_23_P137923	Homo sapiens potassium voltage-gated channel, shaker-related subfamily, member 2 (KCNA2), mRNA [NM_004974]
KCNE4	3	1	A_23_P392575	Homo sapiens potassium voltage-gated channel, Isk-related family, member 4 (KCNE4), mRNA [NM_080671]
KIAA0319	3	0	A_24_P166397	Homo sapiens KIAA0319 (KIAA0319), mRNA [NM_014809]
KLRC2	3	1	A_23_P22232	Homo sapiens killer cell lectin-like receptor subfamily C, member 2 (KLRC2), mRNA [NM_002260]
KLRC4	3	1	A_23_P218058	Homo sapiens killer cell lectin-like receptor subfamily C, member 4 (KLRC4), mRNA [NM_013431]
KRT12	3	1	A_23_P55448	Homo sapiens keratin 12 (Meesmann corneal dystrophy) (KRT12), mRNA [NM_000223]
KRT26	3	0	A_23_P27186	Homo sapiens keratin 26 (KRT26), mRNA [NM_181539]
KRT27	3	1	A_23_P38584	Homo sapiens keratin 27 (KRT27), mRNA [NM_181537]
KRT28	3	1	A_32_P489662	Homo sapiens keratin 28 (KRT28), mRNA [NM_181535]
KRT31	3	1	A_23_P107465	Homo sapiens keratin 31 (KRT31), mRNA [NM_002277]
KRT36	3	1	A_23_P55400	Homo sapiens keratin 36 (KRT36), mRNA [NM_003771]
L3MBTL2	3	1	A_32_P226614	Homo sapiens cDNA FLJ32615 fis, clone STOMA2000148. [AK057177]
LDHAL6A	3	1	A_23_P303783	Homo sapiens lactate dehydrogenase A-like 6A (LDHAL6A), mRNA [NM_144972]
LGP2	3	0	A_23_P38346	Homo sapiens likely ortholog of mouse D11lgp2 (LGP2), mRNA [NM_024119]
LHFPL4	3	1	A_32_P94	Homo sapiens lipoma HMGIC fusion partner-like 4 (LHFPL4), mRNA [NM_198560]
LIMS3	3	1	A_24_P527716	Homo sapiens cDNA clone IMAGE:30531558, containing frame-shift errors. [BC094740]
LOC145837	3	0	A_32_P46594	Homo sapiens hypothetical protein LOC145837, mRNA (cDNA clone IMAGE:5740791), partial cds. [BC064586]
LOC146177	3	0	A_23_P390665	Homo sapiens hypothetical protein LOC146177-like protein mRNA, complete cds; alternatively spliced. [AY360464]
LOC151438	3	0	A_24_P750164	Homo sapiens cDNA FLJ31315 fis, clone LIVER1000303. [AK055877]
LOC222967	3	0	A_23_P362736	Homo sapiens hypothetical protein LOC222967 (LOC222967), mRNA [NM_173565]
LOC283767	3	0	A_24_P50972	Homo sapiens cDNA FLJ40198 fis, clone TESTI2019975, weakly similar to TRICHOHYALIN. [AK097517]
LOC340286	3	0	A_24_P391991	Homo sapiens cDNA FLJ42138 fis, clone TESTI2036684. [AK124132]
LOC388381	3	0	A_24_P23921	Homo sapiens hypothetical LOC388381 (LOC388381), mRNA [NM_001080465]
LOC63928	3	0	A_23_P349463	Homo sapiens hepatocellular carcinoma antigen gene 520 (LOC63928), mRNA [NM_022097]
LOC646626	3	0	A_32_P703	PREDICTED: Homo sapiens hypothetical LOC646626 (LOC646626), mRNA [XM_942822]
LOC651053	3	0	A_24_P187298	PREDICTED: Homo sapiens similar to ATP-dependent RNA helicase DDX18 (DEAD box protein 18) (Myc-regulated DEAD box protein) (MrDb) (LOC651053), mRNA [XR_019392]
LOC653314	3	0	A_24_P728006	Homo sapiens similar to ribosomal protein L19 (LOC653314), mRNA [NM_001080544]
LOC90586	3	0	A_24_P781615	Homo sapiens AOC3 pseudogene (LOC90586) on chromosome 17 [NR_002773]
LRRC15	3	1	A_24_P827037	Homo sapiens leucine rich repeat containing 15 (LRRC15), mRNA [NM_130830]
LST1	3	1	A_24_P94916	Homo sapiens leukocyte specific transcript 1 (LST1), transcript variant 1, mRNA [NM_007161]
MAGEA9	3	1	A_32_P29965	Homo sapiens melanoma antigen family A, 9 (MAGEA9), mRNA [NM_005365]
MATN4	3	1	A_23_P102622	Homo sapiens matrilin 4 (MATN4), transcript variant 1, mRNA [NM_003833]
MGC12935	3	0	A_23_P253762	Homo sapiens hypothetical protein MGC12935, mRNA (cDNA clone IMAGE:4309284), partial cds. [BC004565]
MGC29506	3	1	A_23_P84596	Homo sapiens hypothetical protein MGC29506 (MGC29506), mRNA [NM_016459]
MGC39715	3	1	A_23_P382811	Homo sapiens hypothetical protein MGC39715 (MGC39715), mRNA [NM_152628]
MSH4	3	1	A_23_P74068	Homo sapiens mutS homolog 4 (E. coli) (MSH4), mRNA [NM_002440]
MYCBPAP	3	1	A_23_P141415	Homo sapiens MYCBP associated protein (MYCBPAP), mRNA [NM_032133]
MYH11	3	1	A_24_P70183	Homo sapiens myosin, heavy chain 11, smooth muscle (MYH11), transcript variant SM2A, mRNA [NM_022844]
MYH3	3	1	A_23_P26865	Homo sapiens myosin, heavy chain 3, skeletal muscle, embryonic (MYH3), mRNA [NM_002470]
MYOZ3	3	1	A_32_P88415	Homo sapiens myozenin 3 (MYOZ3), mRNA [NM_133371]
NARG2	3	1	A_32_P129419	Homo sapiens NMDA receptor regulated 2 (NARG2), transcript variant 1, mRNA [NM_024611]
NHEDC2	3	1	A_23_P341567	Homo sapiens hypothetical protein BC009732 (LOC133308), mRNA [NM_178833]
NP110384	3	0	A_24_P610961	GB|X52259.1|CAA36502.1 SEC protein (AA 1-109) [NP110384]
NR4A3	3	1	A_23_P398566	Homo sapiens nuclear receptor subfamily 4, group A, member 3 (NR4A3), transcript variant 2, mRNA [NM_173198]
NRXN2	3	1	A_24_P261470	Homo sapiens neurexin 2 (NRXN2), transcript variant alpha-2, mRNA [NM_138732]
NUDT10	3	1	A_23_P73787	Homo sapiens nudix (nucleoside diphosphate linked moiety X)-type motif 10 (NUDT10), mRNA [NM_153183]
NYD-SP18	3	0	A_23_P134204	Homo sapiens testes development-related NYD-SP18 (NYD-SP18), mRNA [NM_032599]
OSAP	3	1	A_23_P255331	Homo sapiens ovary-specific acidic protein (OSAP), mRNA [NM_032623]
OSM	3	1	A_23_P166408	Homo sapiens oncostatin M (OSM), mRNA [NM_020530]
PAX4	3	1	A_23_P59691	Homo sapiens paired box gene 4 (PAX4), mRNA [NM_006193]
PCSK4	3	1	A_23_P16648	Homo sapiens proprotein convertase subtilisin/kexin type 4 (PCSK4), mRNA [NM_017573]
PF4	3	1	A_24_P79403	Homo sapiens platelet factor 4 (chemokine (C-X-C motif) ligand 4) (PF4), mRNA [NM_002619]
PGC	3	1	A_23_P7961	Homo sapiens progastricsin (pepsinogen C) (PGC), mRNA [NM_002630]
PIWIL2	3	1	A_32_P208654	Piwi-like protein 2. [Source:Uniprot/SWISSPROT;Acc:Q8TC59] [ENST00000353250]
PLGLB1	3	0	A_32_P6535	Homo sapiens plasminogen-like B1 (PLGLB1), mRNA [NM_001032392]
POM121	3	1	A_24_P417784	Homo sapiens POM121 membrane glycoprotein (rat) (POM121), mRNA [NM_172020]
POTE2	3	1	A_24_P825874	Homo sapiens protein expressed in prostate, ovary, testis, and placenta 2 (POTE2), transcript variant POTE-2B, mRNA [NM_001005364]
PPP2R2D	3	1	A_24_P911775	UI-CF-EC1-abv-i-20-0-UI.s1 UI-CF-EC1 Homo sapiens cDNA clone UI-CF-EC1-abv-i-20-0-UI 3', mRNA sequence [BU681302]
PRDM6	3	0	A_32_P222684	PR domain zinc finger protein 6 (PR domain-containing protein 6) (Fragment). [Source:Uniprot/SWISSPROT;Acc:Q9NQX0] [ENST00000261364]
PRPH	3	1	A_23_P13713	Homo sapiens peripherin (PRPH), mRNA [NM_006262]
PRRT2	3	0	A_23_P66017	Homo sapiens proline-rich transmembrane protein 2 (PRRT2), mRNA [NM_145239]
PTAFR	3	1	A_24_P102821	Homo sapiens platelet-activating factor receptor (PTAFR), mRNA [NM_000952]
PTGFR	3	1	A_24_P302172	Homo sapiens prostaglandin F receptor (FP) (PTGFR), transcript variant 1, mRNA [NM_000959]
PUNC	3	1	A_23_P3274	Homo sapiens putative neuronal cell adhesion molecule (PUNC), mRNA [NM_004884]
RASGRP2	3	1	A_23_P64058	Homo sapiens RAS guanyl releasing protein 2 (calcium and DAG-regulated) (RASGRP2), transcript variant 1, mRNA [NM_005825]
RASL10A	3	1	A_23_P166400	Homo sapiens RAS-like, family 10, member A (RASL10A), transcript variant 2, mRNA [NM_001007279]
RASL11A	3	1	A_23_P14124	Homo sapiens RAS-like, family 11, member A (RASL11A), mRNA [NM_206827]
RASL12	3	1	A_24_P150580	Homo sapiens RAS-like, family 12 (RASL12), mRNA [NM_016563]
RFPL1	3	1	A_23_P211417	Homo sapiens ret finger protein-like 1 (RFPL1), mRNA [NM_021026]
RFPL2	3	0	A_23_P254434	Homo sapiens ret finger protein-like 2 (RFPL2), mRNA [NM_006605]
RFPL3S	3	0	A_24_P169048	Homo sapiens ret finger protein-like 3 antisense (RFPL3S) on chromosome 22 [NR_001450]
RND1	3	1	A_23_P53370	Homo sapiens Rho family GTPase 1 (RND1), mRNA [NM_014470]
RP5-964H19.3	3	0	A_23_P399251	Homo sapiens hypothetical protein MGC48637, mRNA (cDNA clone MGC:48637 IMAGE:4814785), complete cds. [BC050328]
RRAD	3	1	A_24_P262127	Homo sapiens Ras-related associated with diabetes (RRAD), mRNA [NM_004165]
RUNDC2C	3	0	A_32_P64016	Homo sapiens RUN domain containing 2C (RUNDC2C) on chromosome 16 [NR_002939]
SCGN	3	1	A_23_P251412	Homo sapiens secretagogin, EF-hand calcium binding protein (SCGN), mRNA [NM_006998]
SDCBP	3	1	A_23_P168974	Homo sapiens cDNA FLJ46804 fis, clone TRACH3032570, highly similar to Homo sapiens syndecan binding protein (syntenin) (SDCBP). [AK128645]
SELE	3	1	A_23_P97112	Homo sapiens selectin E (endothelial adhesion molecule 1) (SELE), mRNA [NM_000450]
SELPLG	3	1	A_23_P64860	Homo sapiens selectin P ligand (SELPLG), mRNA [NM_003006]
SERPINC1	3	1	A_23_P114626	Homo sapiens serpin peptidase inhibitor, clade C (antithrombin), member 1 (SERPINC1), mRNA [NM_000488]
SETD5	3	0	A_23_P92035	Homo sapiens SET domain containing 5 (SETD5), mRNA [NM_001080517]
SIGLEC11	3	1	A_23_P119322	Homo sapiens sialic acid binding Ig-like lectin 11 (SIGLEC11), mRNA [NM_052884]
SLC26A4	3	1	A_23_P331560	Homo sapiens solute carrier family 26, member 4 (SLC26A4), mRNA [NM_000441]
SLC30A7	3	1	A_23_P22915	Homo sapiens solute carrier family 30 (zinc transporter), member 7 (SLC30A7), mRNA [NM_133496]
SNAI1	3	1	A_23_P131846	Homo sapiens snail homolog 1 (Drosophila) (SNAI1), mRNA [NM_005985]
SPATA1	3	0	A_23_P103897	Homo sapiens spermatogenesis associated 1 (SPATA1), mRNA [NM_001081472]
SPDYA	3	1	A_32_P102935	Homo sapiens speedy homolog A (Drosophila) (SPDYA), transcript variant 1, mRNA [NM_001008779]
SST	3	1	A_23_P252817	Homo sapiens somatostatin (SST), mRNA [NM_001048]
STOML3	3	1	A_23_P357983	Homo sapiens stomatin (EPB72)-like 3 (STOML3), mRNA [NM_145286]
SYCP3	3	0	A_23_P76374	Homo sapiens synaptonemal complex protein 3 (SYCP3), mRNA [NM_153694]
SYNPO2L	3	1	A_23_P355517	Homo sapiens synaptopodin 2-like (SYNPO2L), mRNA [NM_024875]
TAL2	3	1	A_23_P409449	Homo sapiens T-cell acute lymphocytic leukemia 2 (TAL2), mRNA [NM_005421]
TBRG4	3	1	A_24_P197794	Protein TBRG4 (Transforming growth factor beta regulator 4) (Cell cycle progression restoration protein 2) (Cell cycle progression protein 2). [Source:Uniprot/SWISSPROT;Acc:Q969Z0] [ENST00000361278]
TBX3	3	1	A_23_P13772	Homo sapiens T-box 3 (ulnar mammary syndrome) (TBX3), transcript variant 2, mRNA [NM_016569]
TEX14	3	1	A_32_P126079	Homo sapiens testis expressed 14 (TEX14), transcript variant 2, mRNA [NM_031272]
THAP2	3	1	A_24_P350437	Homo sapiens THAP domain containing, apoptosis associated protein 2 (THAP2), mRNA [NM_031435]
THC2463424	3	0	A_32_P228206	AA348270 EST54713 Hippocampus I Homo sapiens cDNA 3' end similar to EST containing Alu repeat, mRNA sequence [AA348270]
THC2494257	3	0	A_24_P764690	HSHZF2 zinc finger protein {Homo sapiens} (exp=-1; wgp=0; cg=0), partial (4%) [THC2494257]
THC2500744	3	0	A_24_P929957	Unknown
THC2505348	3	0	A_24_P321715	Unknown
THC2518705	3	0	A_32_P127200	Unknown
THC2520542	3	0	A_32_P118942	Q9XDH2_MYCTU (Q9XDH2) Proline-rich mucin homolog, partial (3%) [THC2520542]
THC2527842	3	0	A_32_P879150	Unknown
THC2533385	3	0	A_32_P94801	Unknown
THC2539273	3	0	A_32_P90685	Unknown
THC2556305	3	0	A_32_P51014	ALU5_HUMAN (P39192) Alu subfamily SC sequence contamination warning entry, partial (9%) [THC2556305]
THC2573284	3	0	A_24_P874052	Unknown
THC2590641	3	0	A_24_P567925	CAB10501.1, partial (7%) [THC2590641]
THC2591726	3	0	A_32_P231547	Unknown
THC2611277	3	0	A_32_P82845	NM_069973 F08G5.6 {Caenorhabditis elegans} (exp=-1; wgp=0; cg=0), partial (5%) [THC2611277]
THC2617584	3	0	A_32_P98776	Unknown
THC2621771	3	0	A_32_P6972	Unknown
THC2622100	3	0	A_32_P200773	Unknown
THC2635301	3	0	A_32_P109876	Unknown
THC2636529	3	0	A_32_P172453	Unknown
THC2646425	3	0	A_32_P228886	Unknown
THC2650822	3	0	A_32_P224358	Unknown
THC2659392	3	0	A_32_P195501	Q96T57_HUMAN (Q96T57) FKSG88, partial (10%) [THC2659392]
THC2667726	3	0	A_32_P17343	Unknown
THC2668923	3	0	A_23_P35546	Unknown
THC2673973	3	0	A_32_P162524	Unknown
THC2674891	3	0	A_32_P163996	Unknown
THC2676657	3	0	A_32_P109203	Unknown
THC2679528	3	0	A_32_P35486	Unknown
THC2683439	3	0	A_32_P102224	Unknown
THC2685688	3	0	A_32_P151269	Q9BZV5_HUMAN (Q9BZV5) RANBP21, partial (3%) [THC2685688]
THC2690931	3	0	A_24_P37020	AF235005 suppression of tumorigenicity 16 protein {Homo sapiens} (exp=-1; wgp=0; cg=0), partial (13%) [THC2690931]
THC2691405	3	0	A_32_P179706	Q6AXP3_RAT (Q6AXP3) LOC296118 protein (Fragment), partial (6%) [THC2691405]
THC2692434	3	0	A_32_P55979	BC018029 6-pyruvoyltetrahydropterin synthase {Homo sapiens} (exp=-1; wgp=0; cg=0), partial (25%) [THC2692434]
THC2699125	3	0	A_32_P88427	ALU6_HUMAN (P39193) Alu subfamily SP sequence contamination warning entry, partial (5%) [THC2699125]
THC2708124	3	0	A_32_P73304	Unknown
THC2708422	3	0	A_32_P177477	Unknown
THC2724906	3	0	A_32_P91743	Q96HL9_HUMAN (Q96HL9) CHP protein, partial (39%) [THC2724906]
THC2726754	3	0	A_32_P67223	Unknown
THC2729109	3	0	A_32_P152046	ALU1_HUMAN (P39188) Alu subfamily J sequence contamination warning entry, partial (14%) [THC2729109]
THC2735727	3	0	A_32_P198223	ALU6_HUMAN (P39193) Alu subfamily SP sequence contamination warning entry, partial (4%) [THC2735727]
THC2741040	3	0	A_32_P203878	CB243285 UI-CF-FN0-agc-l-12-0-UI.s1 UI-CF-FN0 Homo sapiens cDNA clone UI-CF-FN0-agc-l-12-0-UI 3', mRNA sequence [CB243285]
THC2741548	3	0	A_32_P86820	Q3E7R6_ARATH (Q3E7R6) Protein At1g05300, partial (6%) [THC2741548]
THC2748306	3	0	A_32_P23626	Unknown
THC2752010	3	0	A_32_P234132	Unknown
THC2760755	3	0	A_32_P177725	Unknown
THC2775001	3	0	A_32_P152544	Q96HI5_HUMAN (Q96HI5) HIG2 protein, partial (27%) [THC2775001]
TMCO2	3	1	A_32_P87649	Homo sapiens transmembrane and coiled-coil domains 2 (TMCO2), mRNA [NM_001008740]
TMEM31	3	1	A_23_P352717	Homo sapiens transmembrane protein 31 (TMEM31), mRNA [NM_182541]
TMOD4	3	1	A_23_P126605	Homo sapiens tropomodulin 4 (muscle) (TMOD4), mRNA [NM_013353]
TMPRSS11F	3	1	A_24_P411515	Homo sapiens transmembrane protease, serine 11F (TMPRSS11F), mRNA [NM_207407]
TNF	3	1	A_24_P50759	Homo sapiens tumor necrosis factor (TNF superfamily, member 2) (TNF), mRNA [NM_000594]
TNFSF14	3	1	A_24_P237036	Homo sapiens tumor necrosis factor (ligand) superfamily, member 14 (TNFSF14), transcript variant 1, mRNA [NM_003807]
TRIM49	3	0	A_23_P1575	Homo sapiens tripartite motif-containing 49 (TRIM49), mRNA [NM_020358]
UNQ467	3	0	A_23_P90453	Homo sapiens KIPV467 (UNQ467), mRNA [NM_207392]
URP2	3	1	A_23_P64044	Homo sapiens UNC-112 related protein 2 (URP2), transcript variant URP2LF, mRNA [NM_178443]
WBSCR19	3	1	A_32_P180435	Homo sapiens Williams Beuren syndrome chromosome region 19 (WBSCR19), mRNA [NM_175064]
WFIKKN2	3	1	A_24_P399230	Homo sapiens WAP, follistatin/kazal, immunoglobulin, kunitz and netrin domain containing 2 (WFIKKN2), mRNA [NM_175575]
WNK4	3	0	A_24_P327181	Homo sapiens WNK lysine deficient protein kinase 4 (WNK4), mRNA [NM_032387]
X01147	3	0	A_24_P76868	Human mRNA for immunoglobulin lambda variable region corresponding to NEW protein of V lambda subgroup I. [X01147]
ZBTB1	3	1	A_23_P99693	Homo sapiens zinc finger and BTB domain containing 1 (ZBTB1), mRNA [NM_014950]
ZFP2	3	1	A_23_P133359	Homo sapiens zinc finger protein 2 homolog (mouse) (ZFP2), mRNA [NM_030613]
ZMYND10	3	1	A_23_P29663	Homo sapiens zinc finger, MYND-type containing 10 (ZMYND10), mRNA [NM_015896]
ZNF425	3	1	A_24_P941166	Homo sapiens zinc finger protein 425 (ZNF425), mRNA [NM_001001661]
ZNF545	3	1	A_32_P748131	Homo sapiens mRNA for KIAA1948 protein. [AB075828]
ZNF560	3	0	A_23_P368773	Homo sapiens zinc finger protein 560 (ZNF560), mRNA [NM_152476]
ZNF563	3	1	A_23_P373716	Homo sapiens zinc finger protein 563 (ZNF563), mRNA [NM_145276]
A_23_P118135	4	0	A_23_P118135	Unknown
A_23_P119407	4	0	A_23_P119407	Unknown
A_23_P136595	4	0	A_23_P136595	Unknown
A_23_P16496	4	0	A_23_P16496	Unknown
A_23_P211603	4	0	A_23_P211603	Unknown
A_23_P21804	4	0	A_23_P21804	Unknown
A_23_P335398	4	0	A_23_P335398	Unknown
A_23_P68138	4	0	A_23_P68138	Unknown
A_23_P71635	4	0	A_23_P71635	Unknown
A_24_P101480	4	0	A_24_P101480	Unknown
A_24_P152855	4	0	A_24_P152855	Unknown
A_24_P161853	4	0	A_24_P161853	Unknown
A_24_P246636	4	0	A_24_P246636	Unknown
A_24_P249187	4	0	A_24_P249187	Unknown
A_24_P288149	4	0	A_24_P288149	Unknown
A_24_P341626	4	0	A_24_P341626	Unknown
A_24_P349428	4	0	A_24_P349428	Unknown
A_24_P417757	4	0	A_24_P417757	Unknown
A_24_P489976	4	0	A_24_P489976	Unknown
A_24_P587993	4	0	A_24_P587993	Unknown
A_24_P636834	4	0	A_24_P636834	Unknown
A_24_P655888	4	0	A_24_P655888	Unknown
A_24_P670342	4	0	A_24_P670342	Unknown
A_24_P709844	4	0	A_24_P709844	Unknown
A_24_P740022	4	0	A_24_P740022	Unknown
A_24_P75994	4	0	A_24_P75994	Unknown
A_24_P802894	4	0	A_24_P802894	Unknown
A_24_P843921	4	0	A_24_P843921	Unknown
A_24_P914102	4	0	A_24_P914102	Unknown
A_24_P915079	4	0	A_24_P915079	Unknown
A_24_P922387	4	0	A_24_P922387	Unknown
A_24_P932220	4	0	A_24_P932220	Unknown
A_32_P105940	4	0	A_32_P105940	Unknown
A_32_P114268	4	0	A_32_P114268	Unknown
A_32_P121674	4	0	A_32_P121674	Unknown
A_32_P122951	4	0	A_32_P122951	Unknown
A_32_P13442	4	0	A_32_P13442	Unknown
A_32_P139311	4	0	A_32_P139311	Unknown
A_32_P169243	4	0	A_32_P169243	Unknown
A_32_P184304	4	0	A_32_P184304	Unknown
A_32_P204565	4	0	A_32_P204565	Unknown
A_32_P20884	4	0	A_32_P20884	Unknown
A_32_P211048	4	0	A_32_P211048	Unknown
A_32_P2303	4	0	A_32_P2303	Unknown
A_32_P230537	4	0	A_32_P230537	Unknown
A_32_P233769	4	0	A_32_P233769	Unknown
A_32_P32876	4	0	A_32_P32876	Unknown
A_32_P38806	4	0	A_32_P38806	Unknown
A_32_P51688	4	0	A_32_P51688	Unknown
A_32_P67303	4	0	A_32_P67303	Unknown
A_32_P70759	4	0	A_32_P70759	Unknown
A_32_P73707	4	0	A_32_P73707	Unknown
A_32_P85880	4	0	A_32_P85880	Unknown
A_32_P99804	4	0	A_32_P99804	Unknown
AA436686	4	0	A_24_P936282	AA436686 zv59a12.s1 Soares_testis_NHT Homo sapiens cDNA clone IMAGE:757918 3' similar to contains Alu repetitive element;, mRNA sequence [AA436686]
AA593970	4	0	A_32_P30898	AA593970 nn01c05.s1 NCI_CGAP_Co9 Homo sapiens cDNA clone IMAGE:1076456 3', mRNA sequence [AA593970]
AA897233	4	0	A_24_P749904	AA897233 am06f12.s1 Soares_NFL_T_GBC_S1 Homo sapiens cDNA clone IMAGE:1466063 3', mRNA sequence [AA897233]
AB088847	4	0	A_24_P102327	Homo sapiens BPA-1 mRNA for brain peptide A1, complete cds. [AB088847]
ACRC	4	1	A_23_P171237	Homo sapiens acidic repeat containing (ACRC), mRNA [NM_052957]
ACVR1C	4	1	A_23_P397455	Homo sapiens activin A receptor, type IC (ACVR1C), mRNA [NM_145259]
ADAMTS2	4	1	A_24_P251866	Homo sapiens ADAM metallopeptidase with thrombospondin type 1 motif, 2 (ADAMTS2), transcript variant 2, mRNA [NM_021599]
ADAMTSL1	4	1	A_24_P283635	Homo sapiens ADAMTS-like 1 (ADAMTSL1), transcript variant 1, mRNA [NM_139238]
ADAMTSL4	4	1	A_23_P137786	Homo sapiens cDNA FLJ13544 fis, clone PLACE1006815. [AK023606]
AF070620	4	0	A_32_P525848	Homo sapiens clone 24694 mRNA sequence. [AF070620]
AF075028	4	0	A_32_P16954	Homo sapiens full length insert cDNA YI38B04. [AF075028]
AF085913	4	0	A_24_P927166	Homo sapiens full length insert cDNA clone YR04D03. [AF085913]
AF085968	4	0	A_32_P45713	Homo sapiens full length insert cDNA clone YT69G03. [AF085968]
AF086102	4	0	A_24_P401656	Homo sapiens full length insert cDNA clone YZ92E04. [AF086102]
AF086124	4	0	A_32_P197060	Homo sapiens full length insert cDNA clone ZA79C08. [AF086124]
AF086375	4	0	A_32_P134109	Homo sapiens full length insert cDNA clone ZD68B12. [AF086375]
AF086536	4	0	A_24_P915361	Homo sapiens full length insert cDNA clone ZE08A03. [AF086536]
AF090890	4	0	A_23_P115616	Homo sapiens clone HQ0097 PRO0097 mRNA, complete cds. [AF090890]
AF116688	4	0	A_23_P110655	Homo sapiens PRO2133 mRNA, complete cds. [AF116688]
AF130107	4	0	A_23_P384176	Homo sapiens clone FLB5448 PRO1433 mRNA, complete cds. [AF130107]
AF161353	4	0	A_32_P193792	Homo sapiens HSPC090 mRNA, partial cds. [AF161353]
AF161364	4	0	A_32_P832001	Homo sapiens HSPC101 mRNA, partial cds. [AF161364]
AF289611	4	0	A_24_P401432	Homo sapiens clone pp9378 unknown mRNA. [AF289611]
AGBL2	4	1	A_32_P167705	Homo sapiens ATP/GTP binding protein-like 2 (AGBL2), mRNA [NM_024783]
AHI1	4	1	A_24_P943484	Homo sapiens Abelson helper integration site 1 (AHI1), mRNA [NM_017651]
AI216457	4	0	A_24_P881430	qh07g09.x1 Soares_NFL_T_GBC_S1 Homo sapiens cDNA clone IMAGE:1844032 3' similar to SW:RL39_HUMAN P02404 60S RIBOSOMAL PROTEIN L39. [2] SW:RL39_HUMAN ;, mRNA sequence [AI216457]
AI291464	4	0	A_32_P215847	AI291464 qm73h06.x1 Soares_placenta_8to9weeks_2NbHP8to9W Homo sapiens cDNA clone IMAGE:1894427 3', mRNA sequence [AI291464]
AI911989	4	0	A_32_P29442	AI911989 wd78e07.x1 NCI_CGAP_Lu24 Homo sapiens cDNA clone IMAGE:2337732 3', mRNA sequence [AI911989]
AJ001827	4	0	A_32_P179572	Homo sapiens EST from sel cDNA 5D10, maps to Los Alamos contig C284, chromosome 16p12.2. [AJ001827]
AJ005814	4	0	A_23_P73264	Homo sapiens mRNA for hoxA7 protein. [AJ005814]
AK000809	4	0	A_23_P143285	Homo sapiens cDNA FLJ20802 fis, clone ADSU01223. [AK000809]
AK021554	4	0	A_32_P334492	Homo sapiens cDNA FLJ11492 fis, clone HEMBA1001939. [AK021554]
AK021824	4	0	A_32_P220233	Homo sapiens cDNA FLJ11762 fis, clone HEMBA1005670. [AK021824]
AK022086	4	0	A_24_P510047	Homo sapiens cDNA FLJ12024 fis, clone HEMBB1001797. [AK022086]
AK022109	4	0	A_24_P662427	Homo sapiens cDNA FLJ12047 fis, clone HEMBB1001983. [AK022109]
AK022183	4	0	A_24_P380183	Homo sapiens cDNA FLJ12121 fis, clone MAMMA1000117. [AK022183]
AK022204	4	0	A_24_P623808	Homo sapiens cDNA FLJ12142 fis, clone MAMMA1000356. [AK022204]
AK022351	4	0	A_24_P930391	Homo sapiens cDNA FLJ12289 fis, clone MAMMA1001788. [AK022351]
AK022379	4	0	A_24_P740662	Homo sapiens cDNA FLJ12317 fis, clone MAMMA1002058. [AK022379]
AK023400	4	0	A_24_P928574	Homo sapiens cDNA FLJ13338 fis, clone OVARC1001883. [AK023400]
AK023542	4	0	A_24_P273423	Homo sapiens cDNA FLJ13480 fis, clone PLACE1003768. [AK023542]
AK023774	4	0	A_24_P737553	Homo sapiens cDNA FLJ13712 fis, clone PLACE2000394. [AK023774]
AK023907	4	0	A_24_P703674	Homo sapiens cDNA FLJ13845 fis, clone THYRO1000815. [AK023907]
AK024147	4	0	A_32_P930953	Homo sapiens cDNA FLJ14085 fis, clone HEMBB1002534. [AK024147]
AK024315	4	0	A_24_P503731	Homo sapiens cDNA FLJ14253 fis, clone OVARC1001376. [AK024315]
AK024900	4	0	A_24_P690273	Homo sapiens cDNA: FLJ21247 fis, clone COL01205. [AK024900]
AK024937	4	0	A_24_P728115	Homo sapiens cDNA: FLJ21284 fis, clone COL01911. [AK024937]
AK025716	4	0	A_32_P202438	Homo sapiens cDNA: FLJ22063 fis, clone HEP10326. [AK025716]
AK026418	4	0	A_32_P34495	Homo sapiens cDNA: FLJ22765 fis, clone KAIA1180. [AK026418]
AK027091	4	0	A_23_P399292	Homo sapiens cDNA: FLJ23438 fis, clone HRC13275. [AK027091]
AK054718	4	0	A_24_P727501	Homo sapiens cDNA FLJ30156 fis, clone BRACE2000487. [AK054718]
AK055372	4	0	A_32_P127350	Homo sapiens cDNA FLJ30810 fis, clone FEBRA2001440. [AK055372]
AK056449	4	0	A_24_P42308	Homo sapiens cDNA FLJ31887 fis, clone NT2RP7003050. [AK056449]
AK056855	4	0	A_24_P394569	Homo sapiens cDNA FLJ32293 fis, clone PROST2001739. [AK056855]
AK057196	4	0	A_32_P105110	Homo sapiens cDNA FLJ32634 fis, clone SYNOV2000177. [AK057196]
AK057198	4	0	A_24_P699796	Homo sapiens cDNA FLJ32636 fis, clone SYNOV2000193. [AK057198]
AK057798	4	0	A_24_P376139	Homo sapiens cDNA FLJ25069 fis, clone CBL05145. [AK057798]
AK057956	4	0	A_32_P196918	Homo sapiens cDNA FLJ25227 fis, clone STM01429. [AK057956]
AK074562	4	0	A_24_P456452	Homo sapiens cDNA FLJ90081 fis, clone HEMBA1004952. [AK074562]
AK090477	4	0	A_32_P136033	Homo sapiens mRNA for FLJ00399 protein. [AK090477]
AK090897	4	0	A_24_P778607	Homo sapiens cDNA FLJ33578 fis, clone BRAMY2011639. [AK090897]
AK091357	4	0	A_32_P1144	Homo sapiens cDNA FLJ34038 fis, clone FCBBF2005645. [AK091357]
AK091508	4	0	A_24_P16337	Homo sapiens cDNA FLJ34189 fis, clone FCBBF3017535. [AK091508]
AK092577	4	0	A_24_P170717	Homo sapiens cDNA FLJ35258 fis, clone PROST2004146. [AK092577]
AK092638	4	0	A_24_P12065	Homo sapiens cDNA FLJ35319 fis, clone PROST2011577. [AK092638]
AK094334	4	0	A_24_P933514	Homo sapiens cDNA FLJ37015 fis, clone BRACE2010208. [AK094334]
AK094623	4	0	A_32_P165990	Homo sapiens cDNA FLJ37304 fis, clone BRAMY2016070. [AK094623]
AK096255	4	0	A_32_P809810	Homo sapiens cDNA FLJ38936 fis, clone NT2NE2015275. [AK096255]
AK096401	4	0	A_24_P582763	Homo sapiens cDNA FLJ39082 fis, clone NT2RP7018586. [AK096401]
AK096487	4	0	A_24_P918137	Homo sapiens cDNA FLJ39168 fis, clone OCBBF2002920. [AK096487]
AK098372	4	0	A_24_P401916	Homo sapiens cDNA FLJ25506 fis, clone CBR05185. [AK098372]
AK098597	4	0	A_32_P153833	Homo sapiens cDNA FLJ25731 fis, clone TST05584. [AK098597]
AK123439	4	0	A_32_P213678	Homo sapiens cDNA FLJ41445 fis, clone BRSTN2002105. [AK123439]
AK125672	4	0	A_23_P152992	Homo sapiens cDNA FLJ43684 fis, clone TBAES2001492. [AK125672]
AK127004	4	0	A_23_P77721	Homo sapiens cDNA FLJ45059 fis, clone BRAWH3023274. [AK127004]
AK127309	4	0	A_24_P497437	Homo sapiens cDNA FLJ45377 fis, clone BRHIP3019956. [AK127309]
AK127494	4	0	A_32_P185481	Homo sapiens cDNA FLJ45587 fis, clone BRTHA3014105. [AK127494]
AK128559	4	0	A_32_P18357	Homo sapiens cDNA FLJ46718 fis, clone TRACH3018240. [AK128559]
AK129584	4	0	A_32_P93328	Homo sapiens cDNA FLJ26073 fis, clone RCT01314. [AK129584]
AKAP14	4	1	A_23_P313652	Homo sapiens A kinase (PRKA) anchor protein 14 (AKAP14), transcript variant 1, mRNA [NM_178813]
AL050185	4	0	A_24_P592421	Homo sapiens mRNA; cDNA DKFZp586A0423 (from clone DKFZp586A0423) [AL050185]
AL390143	4	0	A_24_P466102	Homo sapiens mRNA; cDNA DKFZp547N074 (from clone DKFZp547N074) [AL390143]
AL512741	4	0	A_24_P548264	Homo sapiens mRNA; cDNA DKFZp667N064 (from clone DKFZp667N064) [AL512741]
AL534010	4	0	A_32_P195461	AL534010 AL534010 Homo sapiens FETAL BRAIN Homo sapiens cDNA clone CS0DF003YB02 5-PRIME, mRNA sequence [AL534010]
AL833005	4	0	A_32_P164917	Homo sapiens mRNA; cDNA DKFZp666D074 (from clone DKFZp666D074) [AL833005]
AL833452	4	0	A_24_P883109	Homo sapiens mRNA; cDNA DKFZp686E08116 (from clone DKFZp686E08116). [AL833452]
ALOX15B	4	1	A_23_P60627	Homo sapiens arachidonate 15-lipoxygenase, type B (ALOX15B), transcript variant d, mRNA [NM_001141]
AMHR2	4	1	A_24_P115990	Homo sapiens anti-Mullerian hormone receptor, type II (AMHR2), mRNA [NM_020547]
ANK1	4	1	A_23_P216108	Homo sapiens ankyrin 1, erythrocytic (ANK1), transcript variant 5, mRNA [NM_020478]
ANKRD35	4	1	A_23_P325690	Homo sapiens ankyrin repeat domain 35 (ANKRD35), mRNA [NM_144698]
AOX1	4	1	A_23_P154037	Homo sapiens aldehyde oxidase 1 (AOX1), mRNA [NM_001159]
AP1GBP1	4	1	A_23_P396626	Homo sapiens AP1 gamma subunit binding protein 1 (AP1GBP1), transcript variant 1, mRNA [NM_007247]
APOC1	4	1	A_24_P109214	Homo sapiens apolipoprotein C-I (APOC1), mRNA [NM_001645]
ARF1	4	1	A_24_P566891	Homo sapiens cDNA FLJ13741 fis, clone PLACE3000208. [AK023803]
ARHGEF6	4	1	A_23_P85024	Homo sapiens Rac/Cdc42 guanine nucleotide exchange factor (GEF) 6 (ARHGEF6), mRNA [NM_004840]
ARL5B	4	1	A_24_P389612	ADP-ribosylation factor-like protein 5B (ADP-ribosylation factor-like protein 8). [Source:Uniprot/SWISSPROT;Acc:Q96KC2] [ENST00000377275]
ARRDC3	4	1	A_24_P414553	Homo sapiens arrestin domain containing 3 (ARRDC3), mRNA [NM_020801]
ASB2	4	1	A_23_P205370	Homo sapiens ankyrin repeat and SOCS box-containing 2 (ASB2), mRNA [NM_016150]
ASB5	4	1	A_23_P144326	Homo sapiens ankyrin repeat and SOCS box-containing 5 (ASB5), mRNA [NM_080874]
ASCIZ	4	0	A_24_P176493	Homo sapiens ATM/ATR-Substrate Chk2-Interacting Zn2+-finger protein (ASCIZ), mRNA [NM_015251]
ATOH7	4	1	A_32_P78295	Homo sapiens atonal homolog 7 (Drosophila) (ATOH7), mRNA [NM_145178]
AV736006	4	0	A_24_P532730	AV736006 AV736006 CB Homo sapiens cDNA clone CBFBEA05 5', mRNA sequence [AV736006]
AW150698	4	0	A_32_P115558	xg38a02.x1 NCI_CGAP_Ut1 Homo sapiens cDNA clone IMAGE:2629802 3' similar to gb:M26880 UBIQUITIN (HUMAN);, mRNA sequence [AW150698]
AW204925	4	0	A_24_P893130	UI-H-BI1-aer-a-07-0-UI.s1 NCI_CGAP_Sub3 Homo sapiens cDNA clone IMAGE:2720149 3', mRNA sequence [AW204925]
AW961597	4	0	A_24_P816844	EST373669 MAGE resequences, MAGG Homo sapiens cDNA, mRNA sequence [AW961597]
AY203961	4	0	A_32_P93209	Homo sapiens LP8151 mRNA, complete cds. [AY203961]
BAAT	4	1	A_23_P71810	Homo sapiens bile acid Coenzyme A: amino acid N-acyltransferase (glycine N-choloyltransferase) (BAAT), mRNA [NM_001701]
BC007357	4	0	A_24_P93828	Homo sapiens cDNA clone IMAGE:3621839, partial cds. [BC007357]
BC007549	4	0	A_24_P935535	Homo sapiens, clone IMAGE:2960704, mRNA. [BC007549]
BC007552	4	0	A_32_P158433	Homo sapiens cDNA clone IMAGE:2967168, **** WARNING: chimeric clone ****. [BC007552]
BC011455	4	0	A_24_P918891	Homo sapiens cDNA clone IMAGE:4177309, partial cds. [BC011455]
BC014938	4	0	A_24_P766228	Homo sapiens, clone IMAGE:3922198, mRNA. [BC014938]
BC015962	4	0	A_24_P916686	Homo sapiens, clone IMAGE:4081125, mRNA, partial cds. [BC015962]
BC017350	4	0	A_32_P31300	Homo sapiens cDNA clone IMAGE:5013593, partial cds. [BC017350]
BC018597	4	0	A_32_P137604	Homo sapiens, clone IMAGE:3869276, mRNA. [BC018597]
BC020539	4	0	A_24_P922684	Homo sapiens, clone IMAGE:3048919, mRNA, partial cds. [BC020539]
BC021677	4	0	A_32_P210038	Homo sapiens, clone IMAGE:4045663, mRNA. [BC021677]
BC022398	4	0	A_24_P696924	Homo sapiens cDNA clone IMAGE:4689481. [BC022398]
BC023989	4	0	A_32_P223441	Homo sapiens cDNA clone IMAGE:3931276, partial cds. [BC023989]
BC030138	4	0	A_24_P42569	Homo sapiens cDNA clone IMAGE:4335164, partial cds. [BC030138]
BC030768	4	0	A_24_P213827	Homo sapiens cDNA clone IMAGE:4813089. [BC030768]
BC033528	4	0	A_24_P936692	Homo sapiens cDNA clone IMAGE:4822684. [BC033528]
BC035180	4	0	A_32_P45485	Homo sapiens cDNA clone IMAGE:5266242. [BC035180]
BC035417	4	0	A_32_P197053	Homo sapiens, clone IMAGE:5167600, mRNA. [BC035417]
BC037791	4	0	A_32_P111362	Homo sapiens cDNA clone IMAGE:4792502. [BC037791]
BC039524	4	0	A_24_P839298	Homo sapiens, clone IMAGE:5738452, mRNA. [BC039524]
BC042589	4	0	A_32_P94685	Homo sapiens cDNA clone IMAGE:4819084. [BC042589]
BC043279	4	0	A_32_P97385	Homo sapiens cDNA clone IMAGE:5297259. [BC043279]
BC064349	4	0	A_32_P2807	Homo sapiens cDNA clone IMAGE:4361039, partial cds. [BC064349]
BC071773	4	0	A_32_P7516	Homo sapiens cDNA clone IMAGE:4592187, partial cds. [BC071773]
BC127739	4	0	A_32_P193770	Homo sapiens cDNA clone IMAGE:40127864. [BC127739]
BCL6	4	1	A_23_P57856	Homo sapiens B-cell CLL/lymphoma 6 (zinc finger protein 51) (BCL6), transcript variant 2, mRNA [NM_138931]
BCOR	4	1	A_23_P405707	Homo sapiens BCL6 co-repressor (BCOR), transcript variant 2, mRNA [NM_020926]
BE614051	4	0	A_32_P209909	601503980F1 NIH_MGC_71 Homo sapiens cDNA clone IMAGE:3905899 5', mRNA sequence [BE614051]
BEST2	4	1	A_23_P16225	Homo sapiens bestrophin 2 (BEST2), mRNA [NM_017682]
BF366211	4	0	A_32_P74243	BF366211 IL2-NT0099-300500-096-H08 NT0099 Homo sapiens cDNA, mRNA sequence [BF366211]
BF575152	4	0	A_32_P1115	602133444F1 NIH_MGC_81 Homo sapiens cDNA clone IMAGE:4288547 5', mRNA sequence [BF575152]
BG191465	4	0	A_32_P208753	RST10559 Athersys RAGE Library Homo sapiens cDNA, mRNA sequence [BG191465]
BG216229	4	0	A_23_P135123	BG216229 RST35803 Athersys RAGE Library Homo sapiens cDNA, mRNA sequence [BG216229]
BG284526	4	0	A_32_P173177	602408672F1 NIH_MGC_91 Homo sapiens cDNA clone IMAGE:4537960 5', mRNA sequence [BG284526]
BG327427	4	0	A_32_P53633	602426408F1 NIH_MGC_14 Homo sapiens cDNA clone IMAGE:4564465 5', mRNA sequence [BG327427]
BG686022	4	0	A_32_P175979	602638586F1 NIH_MGC_48 Homo sapiens cDNA clone IMAGE:4766349 5', mRNA sequence [BG686022]
BI024548	4	0	A_32_P74942	BI024548 PM3-MT0205-300101-005-f07 MT0205 Homo sapiens cDNA, mRNA sequence [BI024548]
BI497361	4	0	A_32_P220161	df135e07.y1 Morton Fetal Cochlea Homo sapiens cDNA clone IMAGE:2537964 5', mRNA sequence [BI497361]
BIC	4	1	A_32_P108156	Homo sapiens BIC transcript (BIC) on chromosome 21 [NR_001458]
BM007841	4	0	A_24_P795215	BM007841 603617524F1 NIH_MGC_113 Homo sapiens cDNA clone IMAGE:5450741 5', mRNA sequence [BM007841]
BM690036	4	0	A_32_P15364	UI-E-CK1-abr-b-07-0-UI.r1 UI-E-CK1 Homo sapiens cDNA clone UI-E-CK1-abr-b-07-0-UI 5', mRNA sequence [BM690036]
BM792465	4	0	A_24_P927936	K-EST0072678 S22SNU16n1 Homo sapiens cDNA clone S22SNU16n1-28-H10 5', mRNA sequence [BM792465]
BM854107	4	0	A_32_P131294	K-EST0136406 S22SNU16n1 Homo sapiens cDNA clone S22SNU16n1-145-F11 5', mRNA sequence [BM854107]
BM932034	4	0	A_32_P79103	UI-E-EJ1-ajl-k-24-0-UI.r1 UI-E-EJ1 Homo sapiens cDNA clone UI-E-EJ1-ajl-k-24-0-UI 5', mRNA sequence [BM932034]
BM984396	4	0	A_23_P28607	UI-CF-DU1-abf-e-18-0-UI.s1 UI-CF-DU1 Homo sapiens cDNA clone UI-CF-DU1-abf-e-18-0-UI 3', mRNA sequence [BM984396]
BPTF	4	1	A_23_P114075	Homo sapiens bromodomain PHD finger transcription factor (BPTF), transcript variant 2, mRNA [NM_004459]
BTN2A1	4	0	A_24_P934528	Homo sapiens mRNA for butyrophilin, subfamily 2, member A1 isoform 2 precursor variant protein. [AB209777]
BTN2A3	4	1	A_24_P136470	Homo sapiens butyrophilin, subfamily 2, member A3 (BTN2A3), mRNA [NM_024018]
BU567566	4	0	A_32_P60551	AGENCOURT_10399418 NIH_MGC_82 Homo sapiens cDNA clone IMAGE:6614194 5', mRNA sequence [BU567566]
BU567832	4	0	A_32_P118325	AGENCOURT_10399047 NIH_MGC_82 Homo sapiens cDNA clone IMAGE:6614537 5', mRNA sequence [BU567832]
BU618765	4	0	A_32_P103060	UI-H-FH1-bfk-l-14-0-UI.s1 NCI_CGAP_FH1 Homo sapiens cDNA clone UI-H-FH1-bfk-l-14-0-UI 3', mRNA sequence [BU618765]
BX095252	4	0	A_32_P172545	BX095252 Soares placenta Nb2HP Homo sapiens cDNA clone IMAGp998I12199, mRNA sequence [BX095252]
BX098411	4	0	A_32_P159884	BX098411 Soares melanocyte 2NbHM Homo sapiens cDNA clone IMAGp998E23591, mRNA sequence [BX098411]
BX106493	4	0	A_24_P710681	BX106493 Soares_parathyroid_tumor_NbHPA Homo sapiens cDNA clone IMAGp998H19725, mRNA sequence [BX106493]
BX108302	4	0	A_32_P43372	BX108302 Soares_NhHMPu_S1 Homo sapiens cDNA clone IMAGp998F214287, mRNA sequence [BX108302]
BX110856	4	0	A_32_P45844	BX110856 Soares adult brain N2b4HB55Y Homo sapiens cDNA clone IMAGp998M09331, mRNA sequence [BX110856]
BX112273	4	0	A_24_P455579	BX112273 Soares fetal liver spleen 1NFLS Homo sapiens cDNA clone IMAGp998N21114, mRNA sequence [BX112273]
BX114329	4	0	A_32_P159023	BX114329 BX114329 Soares_NhHMPu_S1 Homo sapiens cDNA clone IMAGp998G064741 ; IMAGE:1932317, mRNA sequence [BX114329]
BX114900	4	0	A_32_P227657	BX114900 Soares_fetal_liver_spleen_1NFLS_S1 Homo sapiens cDNA clone IMAGp998L191010, mRNA sequence [BX114900]
BX393727	4	0	A_32_P47543	BX393727 Homo sapiens NEUROBLASTOMA COT 25-NORMALIZED Homo sapiens cDNA clone CS0DC001YP02 5-PRIME, mRNA sequence [BX393727]
BX460543	4	0	A_32_P200586	BX460543 BX460543 Homo sapiens FETAL BRAIN Homo sapiens cDNA clone CS0DF015YP13 3-PRIME, mRNA sequence [BX460543]
BX537551	4	0	A_32_P52076	Homo sapiens mRNA; cDNA DKFZp686M0346 (from clone DKFZp686M0346). [BX537551]
BZRAP1	4	1	A_24_P113131	Homo sapiens benzodiazapine receptor (peripheral) associated protein 1 (BZRAP1), mRNA [NM_004758]
C10orf110	4	1	A_23_P24275	Homo sapiens cDNA clone IMAGE:4404324, containing frame-shift errors. [BC050694]
C10orf130	4	0	A_32_P171695	Homo sapiens chromosome 10 open reading frame 130 (C10orf130), mRNA [NM_001001732]
C10orf83	4	1	A_24_P230938	Homo sapiens chromosome 10 open reading frame 83, mRNA (cDNA clone IMAGE:4690584), complete cds. [BC022054]
C14orf118	4	1	A_24_P15563	Homo sapiens mRNA for KIAA1152 protein, partial cds. [AB032978]
C14orf142	4	1	A_23_P99579	Homo sapiens chromosome 14 open reading frame 142 (C14orf142), mRNA [NM_032490]
C14orf153	4	1	A_24_P22174	Homo sapiens chromosome 14 open reading frame 153 (C14orf153), mRNA [NM_032374]
C14orf162	4	1	A_24_P232790	Homo sapiens chromosome 14 open reading frame 162 (C14orf162), mRNA [NM_020181]
C15orf5	4	0	A_23_P54447	Homo sapiens chromosome 15 open reading frame 5, mRNA (cDNA clone MGC:97283 IMAGE:7262532), complete cds. [BC069765]
C15orf51	4	0	A_24_P110141	Homo sapiens chromosome 15 open reading frame 51 (C15orf51) on chromosome 15 [NR_003260]
C1orf133	4	0	A_32_P207169	Homo sapiens cDNA clone IMAGE:30520069. [BC094794]
C1orf187	4	1	A_24_P109417	Homo sapiens chromosome 1 open reading frame 187 (C1orf187), mRNA [NM_198545]
C1orf213	4	1	A_23_P362228	Homo sapiens chromosome 1 open reading frame 213 (C1orf213), transcript variant 1, mRNA [NM_138479]
C1orf61	4	1	A_32_P138032	Homo sapiens chromosome 1 open reading frame 61 (C1orf61), mRNA [NM_006365]
C1orf63	4	1	A_24_P2584	Homo sapiens chromosome 1 open reading frame 63, mRNA (cDNA clone MGC:1827 IMAGE:3534629), complete cds. [BC001892]
C1orf81	4	0	A_24_P927416	Homo sapiens C1orf81 mRNA, partial sequence. [DQ983818]
C1S	4	1	A_23_P2492	Homo sapiens complement component 1, s subcomponent (C1S), transcript variant 1, mRNA [NM_001734]
C20orf132	4	1	A_23_P421811	Homo sapiens chromosome 20 open reading frame 132 (C20orf132), transcript variant 1, mRNA [NM_152503]
C20orf175	4	1	A_24_P299137	Homo sapiens mRNA for FLJ00360 protein. [AK090440]
C21orf42	4	1	A_23_P132057	Homo sapiens C21orf42 protein mRNA, complete cds, alternatively spliced. [AY035383]
C21orf88	4	0	A_24_P267664	Homo sapiens chromosome 21 open reading frame 88 (C21orf88), mRNA [NM_153754]
C22orf15	4	1	A_32_P142700	Homo sapiens chromosome 22 open reading frame 15 (C22orf15), mRNA [NM_182520]
C2orf52	4	1	A_32_P377032	Homo sapiens chromosome 2 open reading frame 52 (C2orf52), mRNA [NM_173513]
C3orf35	4	1	A_32_P430695	Homo sapiens chromosome 3 open reading frame 35 (C3orf35), transcript variant B, mRNA [NM_178339]
C5orf23	4	1	A_23_P58676	Homo sapiens chromosome 5 open reading frame 23 (C5orf23), mRNA [NM_024563]
C6orf128	4	1	A_32_P95757	Homo sapiens chromosome 6 open reading frame 128 (C6orf128), mRNA [NM_145316]
C6orf165	4	1	A_23_P421054	Homo sapiens chromosome 6 open reading frame 165 (C6orf165), transcript variant 2, mRNA [NM_178823]
CA771684	4	0	A_32_P84858	CA771684 io81c04.x1 HR85 islet Homo sapiens cDNA clone IMAGE:6132846 3', mRNA sequence [CA771684]
CAMK2N2	4	1	A_23_P18406	Homo sapiens calcium/calmodulin-dependent protein kinase II inhibitor 2 (CAMK2N2), mRNA [NM_033259]
CB049993	4	0	A_32_P92212	CB049993 NISC_gj14d12.y1 NCI_CGAP_Pr28 Homo sapiens cDNA clone IMAGE:3271727 5', mRNA sequence [CB049993]
CBX4	4	1	A_23_P89621	Homo sapiens chromobox homolog 4 (Pc class homolog, Drosophila) (CBX4), mRNA [NM_003655]
CCDC131	4	1	A_23_P332908	Homo sapiens coiled-coil domain containing 131 (CCDC131), mRNA [NM_144982]
CCDC62	4	1	A_24_P338585	Homo sapiens coiled-coil domain containing 62 (CCDC62), transcript variant 2, mRNA [NM_201435]
CCDC72	4	0	A_24_P414256	Homo sapiens HSPC330 mRNA, partial cds. [AF161448]
CCDC80	4	1	A_24_P8116	Homo sapiens coiled-coil domain containing 80 (CCDC80), transcript variant 1, mRNA [NM_199511]
CCL17	4	1	A_23_P26325	Homo sapiens chemokine (C-C motif) ligand 17 (CCL17), mRNA [NM_002987]
CCRN4L	4	1	A_23_P144337	Homo sapiens CCR4 carbon catabolite repression 4-like (S. cerevisiae) (CCRN4L), mRNA [NM_012118]
CD104030	4	0	A_32_P115749	AGENCOURT_14006900 NIH_MGC_186 Homo sapiens cDNA clone IMAGE:30372058 5', mRNA sequence [CD104030]
CD14	4	1	A_24_P283189	Homo sapiens CD14 molecule (CD14), transcript variant 1, mRNA [NM_000591]
CD19	4	1	A_23_P113572	Homo sapiens CD19 molecule (CD19), mRNA [NM_001770]
CD237413	4	0	A_32_P72203	FNPAKH01 FNP Homo sapiens cDNA, mRNA sequence [CD237413]
CD274	4	1	A_23_P338479	Homo sapiens CD274 molecule (CD274), mRNA [NM_014143]
CD86	4	1	A_24_P131589	Homo sapiens CD86 molecule (CD86), transcript variant 2, mRNA [NM_006889]
CDH23	4	1	A_24_P943180	Homo sapiens mRNA for FLJ00233 protein. [AK074160]
CDKL2	4	1	A_23_P259270	Homo sapiens cyclin-dependent kinase-like 2 (CDC2-related kinase) (CDKL2), mRNA [NM_003948]
CDKL3	4	1	A_23_P110643	Homo sapiens cyclin-dependent kinase-like 3 (CDKL3), mRNA [NM_016508]
CENTA2	4	1	A_23_P49816	Homo sapiens centaurin, alpha 2 (CENTA2), mRNA [NM_018404]
CF143262	4	0	A_32_P157471	CF143262 UI-HF-BR0p-aqt-a-11-0-UI.r1 NIH_MGC_52 Homo sapiens cDNA clone IMAGE:3101469 5', mRNA sequence [CF143262]
CH25H	4	1	A_23_P86470	Homo sapiens cholesterol 25-hydroxylase (CH25H), mRNA [NM_003956]
CHRD	4	0	A_24_P117725	Homo sapiens chordin (CHRD), mRNA [NM_003741]
CK818052	4	0	A_24_P933173	ic18a09.y5 HR85 islet Homo sapiens cDNA 5', mRNA sequence [CK818052]
CLDN15	4	1	A_23_P500886	Homo sapiens claudin 15 (CLDN15), transcript variant 1, mRNA [NM_014343]
CLK1	4	1	A_24_P257151	Homo sapiens CDC-like kinase 1 (CLK1), transcript variant 1, mRNA [NM_004071]
CNDP1	4	1	A_23_P9869	Homo sapiens carnosine dipeptidase 1 (metallopeptidase M20 family) (CNDP1), mRNA [NM_032649]
CNTD2	4	1	A_23_P78903	Homo sapiens cyclin N-terminal domain containing 2 (CNTD2), mRNA [NM_024877]
COPZ2	4	1	A_23_P101093	Homo sapiens coatomer protein complex, subunit zeta 2 (COPZ2), mRNA [NM_016429]
COX7A1	4	1	A_23_P67661	Homo sapiens cytochrome c oxidase subunit VIIa polypeptide 1 (muscle) (COX7A1), mRNA [NM_001864]
CPEB4	4	1	A_24_P58740	Homo sapiens cytoplasmic polyadenylation element binding protein 4 (CPEB4), mRNA [NM_030627]
CR2	4	1	A_24_P936376	Complement receptor type 2 precursor (Cr2) (Complement C3d receptor) (Epstein-Barr virus receptor) (EBV receptor) (CD21 antigen). [Source:Uniprot/SWISSPROT;Acc:P20023] [ENST00000367058]
CR611122	4	0	A_24_P934522	full-length cDNA clone CS0DF022YM06 of Fetal brain of Homo sapiens (human) [CR611122]
CRCT1	4	1	A_24_P191047	Homo sapiens cysteine-rich C-terminal 1 (CRCT1), mRNA [NM_019060]
CRSP7	4	0	A_23_P317854	Homo sapiens cofactor required for Sp1 transcriptional activation, subunit 7, 70kDa (CRSP7), mRNA [NM_004831]
CRYBB2	4	0	A_23_P40574	Homo sapiens crystallin, beta B2 (CRYBB2), mRNA [NM_000496]
CSF2	4	1	A_23_P133408	Homo sapiens colony stimulating factor 2 (granulocyte-macrophage) (CSF2), mRNA [NM_000758]
CSF3	4	1	A_23_P501754	Homo sapiens colony stimulating factor 3 (granulocyte) (CSF3), transcript variant 1, mRNA [NM_000759]
CTGLF1	4	0	A_32_P8881	Homo sapiens centaurin, gamma-like family, member 1 (CTGLF1), mRNA [NM_133446]
CV575560	4	0	A_23_P152570	oe37f10.y1 Human keratoconus cornea, unamplified, (od [CV575560]
CXCL2	4	0	A_24_P257416	Homo sapiens chemokine (C-X-C motif) ligand 2 (CXCL2), mRNA [NM_002089]
CXCL3	4	1	A_24_P251764	Homo sapiens chemokine (C-X-C motif) ligand 3 (CXCL3), mRNA [NM_002090]
CXCR7	4	0	A_23_P131676	Homo sapiens chemokine (C-X-C motif) receptor 7 (CXCR7), transcript variant 2, mRNA [NM_020311]
CYLD	4	1	A_23_P65996	Homo sapiens cylindromatosis (turban tumor syndrome) (CYLD), transcript variant 1, mRNA [NM_015247]
CYP1A2	4	1	A_23_P206110	Homo sapiens cytochrome P450, family 1, subfamily A, polypeptide 2 (CYP1A2), mRNA [NM_000761]
CYP26B1	4	1	A_23_P210100	Homo sapiens cytochrome P450, family 26, subfamily B, polypeptide 1 (CYP26B1), mRNA [NM_019885]
DA438590	4	0	A_24_P765053	DA438590 CTONG2 Homo sapiens cDNA clone CTONG2006428 5', mRNA sequence [DA438590]
DACT3	4	1	A_23_P360964	Homo sapiens dapper, antagonist of beta-catenin, homolog 3 (Xenopus laevis) (DACT3), mRNA [NM_145056]
DB040019	4	0	A_32_P222277	DB040019 TESTI2 Homo sapiens cDNA clone TESTI2026694 5', mRNA sequence [DB040019]
DB518505	4	0	A_32_P114739	DB518505 RIKEN full-length enriched human cDNA library, testis Homo sapiens cDNA clone H013059P17 3', mRNA sequence [DB518505]
DBF4	4	1	A_24_P943358	Homo sapiens DBF4 homolog (S. cerevisiae) (DBF4), mRNA [NM_006716]
DDEF1IT1	4	0	A_24_P360499	Homo sapiens DDEF1 intronic transcript 1 (DDEF1IT1) on chromosome 8 [NR_002765]
DDN	4	0	A_23_P2317	Homo sapiens dendrin (DDN), mRNA [NM_015086]
DEPDC7	4	1	A_23_P385126	Homo sapiens DEP domain containing 7 (DEPDC7), transcript variant 2, mRNA [NM_139160]
DIRC1	4	1	A_23_P131139	Homo sapiens disrupted in renal carcinoma 1 (DIRC1), mRNA [NM_052952]
DIS3	4	1	A_24_P219024	Homo sapiens DIS3 mitotic control homolog (S. cerevisiae) (DIS3), mRNA [NM_014953]
DLL1	4	1	A_23_P167920	Homo sapiens delta-like 1 (Drosophila) (DLL1), mRNA [NM_005618]
DNAJB4	4	1	A_24_P393958	Homo sapiens DnaJ (Hsp40) homolog, subfamily B, member 4 (DNAJB4), mRNA [NM_007034]
DNAJC12	4	1	A_23_P127220	Homo sapiens DnaJ (Hsp40) homolog, subfamily C, member 12 (DNAJC12), transcript variant 1, mRNA [NM_021800]
DOK3	4	0	A_24_P937536	Homo sapiens cDNA FLJ39940 fis, clone SPLEN2022522. [AK097259]
DUOX2	4	1	A_24_P35905	Homo sapiens dual oxidase 2 (DUOX2), mRNA [NM_014080]
EGR3	4	1	A_23_P216225	Homo sapiens early growth response 3 (EGR3), mRNA [NM_004430]
EGR4	4	1	A_23_P380318	Homo sapiens early growth response 4 (EGR4), mRNA [NM_001965]
EIF2A	4	0	A_32_P197524	Homo sapiens eukaryotic translation initiation factor 2A, 65kDa (EIF2A), mRNA [NM_032025]
EIF4A2	4	1	A_32_P134402	Homo sapiens eukaryotic translation initiation factor 4A, isoform 2, mRNA (cDNA clone IMAGE:5269135). [BC039344]
EIF4E	4	1	A_32_P176066	Homo sapiens eukaryotic translation initiation factor 4E (EIF4E), mRNA [NM_001968]
ELOVL3	4	1	A_23_P149858	Homo sapiens elongation of very long chain fatty acids (FEN1/Elo2, SUR4/Elo3, yeast)-like 3 (ELOVL3), mRNA [NM_152310]
ENO3	4	1	A_23_P130149	Homo sapiens enolase 3 (beta, muscle) (ENO3), transcript variant 1, mRNA [NM_001976]
ENST00000238638	4	0	A_24_P374564	PREDICTED: Homo sapiens similar to developmental pluripotency associated 5 (LOC646701), mRNA [XR_018631]
ENST00000266661	4	0	A_23_P150963	Bestrophin-3 (Vitelliform macular dystrophy 2-like protein 3). [Source:Uniprot/SWISSPROT;Acc:Q8N1M1] [ENST00000266661]
ENST00000301038	4	0	A_32_P166598	similar to family with sequence similarity 35, member A (LOC439965), misc RNA [Source:RefSeq_dna;Acc:XR_015353] [ENST00000301038]
ENST00000310106	4	0	A_23_P161644	RNA-binding protein 14 (RNA-binding motif protein 14) (RRM-containing coactivator activator/modulator) (Synaptotagmin-interacting protein) (SYT-interacting protein). [Source:Uniprot/SWISSPROT;Acc:Q96PK6] [ENST00000310106]
ENST00000312943	4	0	A_32_P121085	Docking protein 3 (Downstream of tyrosine kinase 3). [Source:Uniprot/SWISSPROT;Acc:Q7L591] [ENST00000312943]
ENST00000330762	4	0	A_24_P941898	Protein FAM22D precursor. [Source:Uniprot/SWISSPROT;Acc:Q5VT03] [ENST00000330762]
ENST00000333529	4	0	A_24_P83075	Uncharacterized protein C21orf86. [Source:Uniprot/SWISSPROT;Acc:P59089] [ENST00000333529]
ENST00000339388	4	0	A_24_P400290	neuroblastoma breakpoint family, member 11 (NBPF11), mRNA [Source:RefSeq_dna;Acc:NM_183372] [ENST00000339388]
ENST00000341154	4	0	A_23_P311201	FUS-interacting serine-arginine-rich protein 1 (TLS-associated protein with Ser-Arg repeats) (TLS-associated protein with SR repeats) (TASR) (TLS-associated serine-arginine protein) (TLS-associated SR protein) (40 kDa SR-repressor protein) (SRrp40)...
ENST00000356197	4	0	A_32_P814853	Homo sapiens clone PP1563 unknown mRNA. [AF217983]
ENST00000369158	4	0	A_23_P435029	Histone H3.2 (H3/m) (H3/o). [Source:Uniprot/SWISSPROT;Acc:Q71DI3] [ENST00000369158]
ENST00000371081	4	0	A_24_P168574	Neuroendocrine secretory protein 55 (NESP55) [Contains: LHAL tetrapeptide; GPIPIRRH peptide]. [Source:Uniprot/SWISSPROT;Acc:O95467] [ENST00000371081]
ENST00000378289	4	0	A_24_P186401	Artemis protein (EC 3.1.-.-) (DNA cross-link repair 1C protein) (SNM1- like protein) (A-SCID protein) (hSNM1C). [Source:Uniprot/SWISSPROT;Acc:Q96SD1] [ENST00000378289]
ENST00000382355	4	0	A_24_P920016	Homo sapiens cDNA FLJ42660 fis, clone BRAMY2010808. [AK124651]
ENST00000390267	4	0	A_24_P358321	Immunoglobulin Kappa light chain V gene segment [Source:IMGT/GENE_DB;Acc:IGKV2D-29] [ENST00000390267]
ENST00000390281	4	0	A_32_P159192	Immunoglobulin Kappa light chain V gene segment [Source:IMGT/GENE_DB;Acc:IGKV3D-7] [ENST00000390281]
ENST00000390294	4	0	A_24_P472081	Immunoglobulin Lambda light chain V gene segment [Source:IMGT/GENE_DB;Acc:IGLV1-47] [ENST00000390294]
ENST00000390640	4	0	A_24_P28430	CDNA: FLJ20972 fis, clone ADSU01569. [Source:Uniprot/SPTREMBL;Acc:Q9H7F6] [ENST00000390640]
EPC1	4	1	A_24_P252718	Homo sapiens enhancer of polycomb homolog 1 (Drosophila), mRNA (cDNA clone MGC:33656 IMAGE:4828057), complete cds. [BC036529]
EPHA4	4	1	A_24_P274219	Homo sapiens EPH receptor A4 (EPHA4), mRNA [NM_004438]
FAM20A	4	1	A_32_P108254	Homo sapiens family with sequence similarity 20, member A (FAM20A), mRNA [NM_017565]
FAM43A	4	1	A_23_P422144	Homo sapiens family with sequence similarity 43, member A (FAM43A), mRNA [NM_153690]
FAM46A	4	1	A_23_P70660	Homo sapiens family with sequence similarity 46, member A (FAM46A), mRNA [NM_017633]
FAM46C	4	1	A_23_P137751	Homo sapiens family with sequence similarity 46, member C (FAM46C), mRNA [NM_017709]
FAM90A1	4	0	A_24_P643028	Homo sapiens family with sequence similarity 90, member A1 (FAM90A1), mRNA [NM_018088]
FAM90A10	4	0	A_24_P903680	Unknown
FBXO9	4	1	A_24_P106522	Homo sapiens F-box protein 9 (FBXO9), transcript variant 3, mRNA [NM_033481]
FGF8	4	1	A_23_P46829	Homo sapiens fibroblast growth factor 8 (androgen-induced) (FGF8), transcript variant F, mRNA [NM_033163]
FLJ11903	4	0	A_24_P942703	Homo sapiens cDNA FLJ11903 fis, clone HEMBB1000030. [AK021965]
FLJ12547	4	0	A_23_P54692	Homo sapiens cDNA FLJ12547 fis, clone NT2RM4000634. [AK022609]
FLJ12986	4	0	A_23_P170581	Homo sapiens cDNA FLJ12986 fis, clone NT2RP3000055. [AK023048]
FLJ13224	4	0	A_23_P53329	Homo sapiens cDNA FLJ13224 fis, clone OVARC1000008. [AK023286]
FLJ14327	4	0	A_23_P77468	Homo sapiens cDNA FLJ14327 fis, clone PLACE4000250. [AK024389]
FLJ20581	4	0	A_24_P350173	Homo sapiens hypothetical protein FLJ20581 (FLJ20581), mRNA [NM_017888]
FLJ23185	4	0	A_23_P68807	Homo sapiens, clone IMAGE:4994346, mRNA. [BC021857]
FLJ23861	4	1	A_23_P400373	Homo sapiens hypothetical protein FLJ23861 (FLJ23861), mRNA [NM_152519]
FLJ37453	4	0	A_32_P100258	Homo sapiens cDNA FLJ37453 fis, clone BRAWH2010754. [AK094772]
FLJ90650	4	1	A_23_P58557	Homo sapiens laeverin (FLJ90650), mRNA [NM_173800]
FOSB	4	1	A_23_P429998	Homo sapiens FBJ murine osteosarcoma viral oncogene homolog B (FOSB), mRNA [NM_006732]
GATA3	4	1	A_23_P75056	Homo sapiens GATA binding protein 3 (GATA3), transcript variant 1, mRNA [NM_001002295]
GDF9	4	1	A_23_P167585	Homo sapiens growth differentiation factor 9 (GDF9), mRNA [NM_005260]
GDNF	4	1	A_32_P377880	Glial cell line-derived neurotrophic factor precursor (Astrocyte- derived trophic factor 1) (ATF-1). [Source:Uniprot/SWISSPROT;Acc:P39905] [ENST00000381827]
GMFG	4	0	A_23_P208866	Homo sapiens glia maturation factor, gamma (GMFG), mRNA [NM_004877]
GPHB5	4	1	A_23_P336678	Homo sapiens glycoprotein hormone beta 5 (GPHB5), mRNA [NM_145171]
GPT	4	1	A_23_P146339	Homo sapiens glutamic-pyruvate transaminase (alanine aminotransferase) (GPT), mRNA [NM_005309]
GRAMD1C	4	0	A_24_P915095	Homo sapiens GRAM domain containing 1C (GRAMD1C), mRNA [NM_017577]
GRASP	4	1	A_23_P105442	Homo sapiens GRP1 (general receptor for phosphoinositides 1)-associated scaffold protein (GRASP), mRNA [NM_181711]
GTF3C4	4	1	A_24_P78153	General transcription factor 3C polypeptide 4 (EC 2.3.1.48) (Transcription factor IIIC subunit delta) (TF3C-delta) (TFIIIC 90 kDa subunit) (TFIIIC 90). [Source:Uniprot/SWISSPROT;Acc:Q9UKN8] [ENST00000372146]
HCG9	4	1	A_23_P251021	Homo sapiens HLA complex group 9 (HCG9), mRNA [NM_005844]
HCST	4	1	A_23_P39386	Homo sapiens hematopoietic cell signal transducer (HCST), transcript variant 1, mRNA [NM_014266]
HDAC5	4	1	A_24_P125283	Homo sapiens histone deacetylase 5 (HDAC5), transcript variant 3, mRNA [NM_001015053]
HDC	4	1	A_23_P117662	Homo sapiens histidine decarboxylase (HDC), mRNA [NM_002112]
HESX1	4	1	A_23_P121106	Homo sapiens HESX homeobox 1 (HESX1), mRNA [NM_003865]
HEY1	4	1	A_32_P83845	Homo sapiens hairy/enhancer-of-split related with YRPW motif 1 (HEY1), transcript variant 1, mRNA [NM_012258]
HIST1H4A	4	1	A_23_P431179	Homo sapiens histone cluster 1, H4a (HIST1H4A), mRNA [NM_003538]
HIVEP3	4	1	A_32_P59302	human immunodeficiency virus type I enhancer binding protein 3 [Source:RefSeq_peptide;Acc:NP_078779] [ENST00000372583]
HK1	4	1	A_24_P367965	Homo sapiens hexokinase 1 (HK1), nuclear gene encoding mitochondrial protein, transcript variant 3, mRNA [NM_033497]
HOM-TES-103	4	1	A_23_P87742	Homo sapiens hypothetical protein LOC25900 (HOM-TES-103), transcript variant 3, mRNA [NM_080731]
HPR	4	0	A_23_P421493	Homo sapiens haptoglobin-related protein (HPR), mRNA [NM_020995]
HPX	4	1	A_23_P161998	Homo sapiens hemopexin (HPX), mRNA [NM_000613]
HRG	4	1	A_23_P321892	Homo sapiens histidine-rich glycoprotein (HRG), mRNA [NM_000412]
HRH1	4	1	A_24_P277211	Homo sapiens histamine receptor H1 (HRH1), mRNA [NM_000861]
HSD17B14	4	1	A_23_P78762	Homo sapiens hydroxysteroid (17-beta) dehydrogenase 14 (HSD17B14), mRNA [NM_016246]
HSFX1	4	1	A_23_P96497	Homo sapiens heat shock transcription factor family, X linked 1 (HSFX1), mRNA [NM_016153]
HSPA6	4	0	A_23_P114903	Homo sapiens heat shock 70kDa protein 6 (HSP70B') (HSPA6), mRNA [NM_002155]
HYDIN	4	1	A_23_P383679	Homo sapiens hydrocephalus inducing homolog (mouse) (HYDIN), transcript variant 1, mRNA [NM_032821]
ICAM5	4	1	A_23_P119143	Homo sapiens intercellular adhesion molecule 5, telencephalin (ICAM5), mRNA [NM_003259]
ID2	4	1	A_32_P69368	Homo sapiens inhibitor of DNA binding 2, dominant negative helix-loop-helix protein (ID2), mRNA [NM_002166]
ID3	4	1	A_23_P137381	Homo sapiens inhibitor of DNA binding 3, dominant negative helix-loop-helix protein (ID3), mRNA [NM_002167]
IKZF5	4	1	A_24_P124325	Homo sapiens mRNA; cDNA DKFZp781B0249 (from clone DKFZp781B0249). [CR749800]
IL12A	4	1	A_23_P91943	Homo sapiens interleukin 12A (natural killer cell stimulatory factor 1, cytotoxic lymphocyte maturation factor 1, p35) (IL12A), mRNA [NM_000882]
IL27	4	1	A_23_P315320	Homo sapiens interleukin 27 (IL27), mRNA [NM_145659]
IL8	4	1	A_32_P87013	Homo sapiens interleukin 8 (IL8), mRNA [NM_000584]
IRX5	4	1	A_24_P48057	Homo sapiens iroquois homeobox protein 5 (IRX5), mRNA [NM_005853]
ITGA10	4	1	A_23_P138289	Homo sapiens integrin, alpha 10 (ITGA10), mRNA [NM_003637]
ITGB7	4	1	A_23_P76529	Homo sapiens integrin, beta 7 (ITGB7), mRNA [NM_000889]
ITPR1	4	1	A_23_P92042	Homo sapiens inositol 1,4,5-triphosphate receptor, type 1 (ITPR1), mRNA [NM_002222]
JMJD2D	4	1	A_23_P127406	Homo sapiens jumonji domain containing 2D (JMJD2D), mRNA [NM_018039]
JOSD1	4	1	A_23_P6474	Homo sapiens Josephin domain containing 1 (JOSD1), mRNA [NM_014876]
KCNRG	4	0	A_23_P394377	Homo sapiens potassium channel regulator (KCNRG), transcript variant 2, mRNA [NM_199464]
KIAA1659	4	0	A_24_P410554	Homo sapiens mRNA for KIAA1659 protein, partial cds. [AB051446]
KIAA1727	4	1	A_23_P328259	Homo sapiens KIAA1727 protein (KIAA1727), mRNA [NM_033393]
KIF5A	4	1	A_24_P93948	Homo sapiens mRNA for KIF5A variant protein, partial cds, clone: ph00435. [AB210045]
KLF4	4	1	A_23_P32233	Homo sapiens Kruppel-like factor 4 (gut) (KLF4), mRNA [NM_004235]
KLHL11	4	1	A_23_P55388	Homo sapiens kelch-like 11 (Drosophila) (KLHL11), mRNA [NM_018143]
KRTAP5-8	4	0	A_23_P47086	Homo sapiens keratin associated protein 5-8 (KRTAP5-8), mRNA [NM_021046]
LAT2	4	1	A_24_P351852	Homo sapiens linker for activation of T cells family, member 2 (LAT2), transcript variant 1, mRNA [NM_032464]
LCE2A	4	1	A_23_P418006	Homo sapiens late cornified envelope 2A (LCE2A), mRNA [NM_178428]
LENEP	4	1	A_23_P353679	Homo sapiens lens epithelial protein (LENEP), mRNA [NM_018655]
LOC113230	4	0	A_32_P52330	Homo sapiens cDNA clone IMAGE:2820069, partial cds. [BC000492]
LOC133874	4	0	A_24_P922631	Homo sapiens cDNA clone IMAGE:5271968. [BC092511]
LOC150166	4	0	A_32_P103815	Homo sapiens cDNA FLJ32274 fis, clone PROST2000036. [AK056836]
LOC153222	4	0	A_23_P404606	Homo sapiens adult retina protein (LOC153222), mRNA [NM_153607]
LOC157562	4	0	A_32_P192922	Homo sapiens mRNA; cDNA DKFZp566J123 (from clone DKFZp566J123). [AL050061]
LOC161247	4	1	A_23_P99625	Homo sapiens similar to CG10671-like (LOC161247), mRNA [NM_203402]
LOC284242	4	0	A_32_P122590	Homo sapiens, clone IMAGE:5745916, mRNA. [BC035844]
LOC338799	4	0	A_23_P116743	Homo sapiens hypothetical locus LOC338799 (LOC338799) on chromosome 12 [NR_002809]
LOC387763	4	0	A_32_P74409	Homo sapiens hypothetical LOC387763, mRNA (cDNA clone IMAGE:6272440), partial cds. [BC052560]
LOC388965	4	0	A_32_P18251	Homo sapiens similar to hepatitis C virus core-binding protein 6; cervical cancer oncogene 3 (LOC388965), mRNA [NM_001013648]
LOC389517	4	0	A_32_P222079	Homo sapiens similar to Williams Beuren syndrome chromosome region 19 (LOC389517), mRNA [NM_001032389]
LOC401777	4	0	A_24_P455060	full-length cDNA clone CS0DB009YD15 of Neuroblastoma Cot 10-normalized of Homo sapiens (human) [CR616058]
LOC402573	4	1	A_23_P93704	Homo sapiens hypothetical LOC402573 (LOC402573), mRNA [NM_001004323]
LOC402665	4	0	A_24_P271149	PREDICTED: Homo sapiens similar to opioid binding protein [XM_380008]
LOC440350	4	0	A_24_P340776	Homo sapiens similar to nuclear pore complex interacting protein (LOC440350), mRNA [NM_001018122]
LOC441245	4	0	A_24_P306945	Homo sapiens mRNA for FLJ00396 protein. [AK090474]
LOC442578	4	0	A_32_P170749	Homo sapiens similar to Cohesin subunit SA-3 (Stromal antigen 3) (Stromalin 3) (SCC3 homolog 3) (LOC442578), mRNA [NM_001013739]
LOC492311	4	1	A_24_P110558	Homo sapiens similar to bovine IgA regulatory protein (LOC492311), mRNA [NM_001007189]
LOC497257	4	0	A_32_P219148	Homo sapiens cDNA clone IMAGE:5199989. [BC030211]
LOC497661	4	0	A_24_P271049	Homo sapiens putative NFkB activating protein (LOC497661), mRNA [NM_001035005]
LOC644613	4	0	A_24_P170927	Homo sapiens hypothetical protein LOC644613, mRNA (cDNA clone IMAGE:4177475), partial cds. [BC025792]
LOC647500	4	0	A_32_P515431	PREDICTED: Homo sapiens similar to phosphodiesterase 4D interacting protein isoform 1 (LOC647500), mRNA [XM_001128547]
LOC647580	4	0	A_24_P625683	PREDICTED: Homo sapiens hypothetical LOC647580 (LOC647580), mRNA [XR_018208]
LOC653284	4	0	A_23_P67737	Homo sapiens mRNA; cDNA DKFZp667O0524 (from clone DKFZp667O0524). [AL832834]
LOC653483	4	0	A_32_P334340	Homo sapiens HGC6.4 mRNA, complete cds. [AB016898]
LOC653769	4	0	A_32_P785717	PREDICTED: Homo sapiens similar to Group 10 secretory phospholipase A2 precursor (Group X secretory phospholipase A2) (Phosphatidylcholine 2-acylhydrolase GX) (GX sPLA2) (sPLA2-X) (LOC653769), mRNA [XR_017277]
LOC730151	4	0	A_32_P31580	UI-H-BI3-alh-d-12-0-UI.s1 NCI_CGAP_Sub5 Homo sapiens cDNA clone IMAGE:2736815 3', mRNA sequence [AW451275]
LOC731058	4	0	A_24_P67552	PREDICTED: Homo sapiens hypothetical protein LOC731058 (LOC731058), mRNA [XR_015778]
LOC731262	4	0	A_24_P267686	PREDICTED: Homo sapiens hypothetical protein LOC731262 (LOC731262), mRNA [XR_015423]
LRRC2	4	1	A_23_P155463	Homo sapiens leucine rich repeat containing 2 (LRRC2), mRNA [NM_024512]
LTA	4	1	A_23_P156683	Homo sapiens lymphotoxin alpha (TNF superfamily, member 1) (LTA), mRNA [NM_000595]
LY6G5C	4	1	A_24_P7584	Homo sapiens lymphocyte antigen 6 complex, locus G5C (LY6G5C), transcript variant 1, mRNA [NM_001002848]
MAFB	4	1	A_23_P17345	Homo sapiens v-maf musculoaponeurotic fibrosarcoma oncogene homolog B (avian) (MAFB), mRNA [NM_005461]
MAP3K8	4	1	A_23_P23947	Homo sapiens mitogen-activated protein kinase kinase kinase 8 (MAP3K8), mRNA [NM_005204]
MBOAT4	4	0	A_24_P306824	Homo sapiens FKSG89 (FKSG89) mRNA, complete cds. [AF359269]
MCAT	4	1	A_24_P237328	Homo sapiens malonyl CoA:ACP acyltransferase (mitochondrial) (MCAT), nuclear gene encoding mitochondrial protein, transcript variant 2, mRNA [NM_014507]
METAP2	4	1	A_24_P141736	Homo sapiens methionyl aminopeptidase 2 (METAP2), mRNA [NM_006838]
MFSD2	4	1	A_24_P173865	Homo sapiens cDNA FLJ14490 fis, clone MAMMA1002886. [AK027396]
MGC10814	4	0	A_24_P276073	Homo sapiens hypothetical protein MGC10814, mRNA (cDNA clone MGC:10814 IMAGE:3613095), complete cds. [BC004943]
MGC13008	4	0	A_23_P100595	Homo sapiens hypothetical protein MGC13008, mRNA (cDNA clone MGC:13008 IMAGE:3532504), complete cds. [BC005072]
MGC16275	4	0	A_32_P315395	Homo sapiens, clone IMAGE:5750465, mRNA. [BC043607]
MLL3	4	1	A_32_P209472	Homo sapiens myeloid/lymphoid or mixed-lineage leukemia 3 (MLL3), transcript variant 2, mRNA [NM_170606]
MLL5	4	1	A_24_P196704	Homo sapiens myeloid/lymphoid or mixed-lineage leukemia 5 (trithorax homolog, Drosophila) (MLL5), transcript variant 2, mRNA [NM_018682]
MOBP	4	1	A_23_P109614	Homo sapiens myelin-associated oligodendrocyte basic protein (MOBP), mRNA [NM_182935]
MSL-1	4	0	A_24_P500476	Homo sapiens mRNA; cDNA DKFZp686J17211 (from clone DKFZp686J17211). [CR749360]
MSX1	4	1	A_24_P345837	Homo sapiens msh homeobox 1 (MSX1), mRNA [NM_002448]
MXD1	4	1	A_24_P379750	Homo sapiens MAX dimerization protein 1 (MXD1), mRNA [NM_002357]
MYBL1	4	0	A_24_P911928	Homo sapiens v-myb myeloblastosis viral oncogene homolog (avian)-like 1 (MYBL1), mRNA [NM_001080416]
MYLIP	4	1	A_24_P917123	Homo sapiens myosin regulatory light chain interacting protein (MYLIP), mRNA [NM_013262]
MYOZ1	4	1	A_23_P1320	Homo sapiens myozenin 1 (MYOZ1), mRNA [NM_021245]
NBPF11	4	0	A_32_P83465	Homo sapiens neuroblastoma breakpoint family, member 11 (NBPF11), mRNA [NM_183372]
NBPF14	4	1	A_24_P16541	Homo sapiens neuroblastoma breakpoint family, member 14 (NBPF14), mRNA [NM_015383]
NBPF15	4	0	A_32_P171181	Homo sapiens neuroblastoma breakpoint family, member 15 (NBPF15), mRNA [NM_173638]
NCOA7	4	1	A_24_P12438	Homo sapiens nuclear receptor coactivator 7 (NCOA7), mRNA [NM_181782]
NCR3	4	1	A_23_P251881	Homo sapiens natural cytotoxicity triggering receptor 3 (NCR3), mRNA [NM_147130]
NEUROD2	4	1	A_32_P25295	Homo sapiens neurogenic differentiation 2 (NEUROD2), mRNA [NM_006160]
NFKBIZ	4	1	A_23_P212089	Homo sapiens nuclear factor of kappa light polypeptide gene enhancer in B-cells inhibitor, zeta (NFKBIZ), transcript variant 1, mRNA [NM_031419]
NM_001018022	4	0	A_23_P156811	Homo sapiens similar to FKSG62 (LOC389286), mRNA [NM_001018022]
NME5	4	1	A_23_P156402	Homo sapiens non-metastatic cells 5, protein expressed in (nucleoside-diphosphate kinase) (NME5), mRNA [NM_003551]
NOTCH2NL	4	1	A_32_P75695	Homo sapiens cDNA FLJ11946 fis, clone HEMBB1000709. [AK022008]
NPC1L1	4	1	A_24_P324712	Homo sapiens NPC1 (Niemann-Pick disease, type C1, gene)-like 1 (NPC1L1), mRNA [NM_013389]
NPTX1	4	1	A_24_P1949	Homo sapiens neuronal pentraxin I (NPTX1), mRNA [NM_002522]
NR4A2	4	1	A_23_P131208	Homo sapiens nuclear receptor subfamily 4, group A, member 2 (NR4A2), transcript variant 1, mRNA [NM_006186]
NRIP2	4	1	A_23_P13929	Homo sapiens nuclear receptor interacting protein 2 (NRIP2), mRNA [NM_031474]
NUFIP1	4	1	A_23_P36939	Homo sapiens nuclear fragile X mental retardation protein interacting protein 1 (NUFIP1), mRNA [NM_012345]
NUP210L	4	1	A_23_P366098	Homo sapiens nucleoporin 210kDa-like (NUP210L), mRNA [NM_207308]
NXF1	4	1	A_23_P13359	Homo sapiens nuclear RNA export factor 1 (NXF1), transcript variant 1, mRNA [NM_006362]
NXT2	4	0	A_24_P91916	Homo sapiens nuclear transport factor 2-like export factor 2 (NXT2), mRNA [NM_018698]
OBSCN	4	0	A_24_P273157	Homo sapiens obscurin, cytoskeletal calmodulin and titin-interacting RhoGEF (OBSCN), mRNA [NM_052843]
OR7D2	4	1	A_23_P410408	Homo sapiens olfactory receptor, family 7, subfamily D, member 2 (OR7D2), mRNA [NM_175883]
OSCAR	4	0	A_23_P50374	Homo sapiens osteoclast-associated receptor (OSCAR), transcript variant 3, mRNA [NM_130771]
OVOL1	4	1	A_23_P202810	Homo sapiens ovo-like 1(Drosophila) (OVOL1), mRNA [NM_004561]
P11	4	1	A_24_P347310	Homo sapiens 26 serine protease (P11), mRNA [NM_006025]
PALM	4	1	A_23_P208991	Homo sapiens paralemmin (PALM), transcript variant 1, mRNA [NM_002579]
PAPOLG	4	1	A_32_P123106	Homo sapiens mRNA for poly(A) polymerase gamma variant protein. [AB209304]
PCDH9	4	1	A_24_P187218	Homo sapiens protocadherin 9 (PCDH9), transcript variant 2, mRNA [NM_020403]
PCGF5	4	0	A_23_P202117	Homo sapiens polycomb group ring finger 5, mRNA (cDNA clone IMAGE:3640258), complete cds. [BC007377]
PDE4B	4	1	A_23_P74278	Homo sapiens phosphodiesterase 4B, cAMP-specific (phosphodiesterase E4 dunce homolog, Drosophila) (PDE4B), transcript variant d, mRNA [NM_001037341]
PDE6A	4	1	A_23_P81590	Homo sapiens phosphodiesterase 6A, cGMP-specific, rod, alpha (PDE6A), mRNA [NM_000440]
PDE6G	4	1	A_23_P95788	Homo sapiens phosphodiesterase 6G, cGMP-specific, rod, gamma (PDE6G), mRNA [NM_002602]
PDLIM5	4	1	A_32_P14610	Homo sapiens PDZ and LIM domain 5 (PDLIM5), transcript variant 1, mRNA [NM_006457]
PDXDC2	4	0	A_32_P187827	Homo sapiens pyridoxal-dependent decarboxylase domain containing 2, mRNA (cDNA clone MGC:71024 IMAGE:4403073), complete cds. [BC063633]
PEX12	4	0	A_24_P416411	Homo sapiens peroxisomal biogenesis factor 12 (PEX12), mRNA [NM_000286]
PFKFB2	4	1	A_24_P413669	Homo sapiens 6-phosphofructo-2-kinase/fructose-2,6-biphosphatase 2 (PFKFB2), transcript variant 2, mRNA [NM_001018053]
PGF	4	1	A_23_P76992	Homo sapiens placental growth factor, vascular endothelial growth factor-related protein (PGF), mRNA [NM_002632]
PHC3	4	1	A_24_P179175	Homo sapiens cDNA FLJ12967 fis, clone NT2RP2005806. [AK023029]
PIGL	4	1	A_24_P253755	Homo sapiens phosphatidylinositol glycan anchor biosynthesis, class L (PIGL), mRNA [NM_004278]
PLA2G2D	4	1	A_24_P111271	Homo sapiens phospholipase A2, group IID (PLA2G2D), mRNA [NM_012400]
PLAA	4	1	A_24_P78161	Homo sapiens phospholipase A2-activating protein (PLAA), transcript variant 2, mRNA [NM_004253]
PLCH2	4	0	A_24_P62469	Homo sapiens phospholipase C, eta 2 (PLCH2), mRNA [NM_014638]
PLG	4	1	A_24_P240487	Homo sapiens plasminogen (PLG), mRNA [NM_000301]
PLGLB2	4	1	A_23_P359630	Homo sapiens plasminogen-like B2 (PLGLB2), mRNA [NM_002665]
PNLDC1	4	0	A_23_P323243	Homo sapiens poly(A)-specific ribonuclease (PARN)-like domain containing 1 (PNLDC1), mRNA [NM_173516]
POLR2K	4	0	A_23_P157449	Homo sapiens polymerase (RNA) II (DNA directed) polypeptide K, 7.0kDa (POLR2K), mRNA [NM_005034]
POPDC2	4	1	A_23_P167017	Homo sapiens popeye domain containing 2 (POPDC2), mRNA [NM_022135]
PPM1D	4	1	A_32_P150030	Homo sapiens protein phosphatase 1D magnesium-dependent, delta isoform (PPM1D), mRNA [NM_003620]
PPP1R10	4	1	A_23_P156667	Homo sapiens protein phosphatase 1, regulatory (inhibitor) subunit 10 (PPP1R10), mRNA [NM_002714]
PPP1R3F	4	1	A_23_P125533	Homo sapiens protein phosphatase 1, regulatory (inhibitor) subunit 3F (PPP1R3F), mRNA [NM_033215]
PRAC	4	1	A_23_P15621	Homo sapiens small nuclear protein PRAC (PRAC), mRNA [NM_032391]
PRO2852	4	0	A_23_P350879	Homo sapiens clone FLC0578 PRO2852 mRNA, complete cds. [AF130079]
PRSS27	4	1	A_23_P106806	Homo sapiens protease, serine 27 (PRSS27), mRNA [NM_031948]
PRSS36	4	1	A_24_P412734	Homo sapiens protease, serine, 36 (PRSS36), mRNA [NM_173502]
PTP4A1	4	1	A_24_P294832	Homo sapiens protein tyrosine phosphatase type IVA, member 1 (PTP4A1), mRNA [NM_003463]
PTPN22	4	1	A_23_P149345	Homo sapiens protein tyrosine phosphatase, non-receptor type 22 (lymphoid) (PTPN22), transcript variant 1, mRNA [NM_015967]
PUS3	4	1	A_23_P13073	Homo sapiens pseudouridylate synthase 3 (PUS3), mRNA [NM_031307]
PYY2	4	0	A_24_P233078	Homo sapiens peptide YY, 2 (seminalplasmin) (PYY2) on chromosome 17 [NR_003064]
RAB22A	4	1	A_32_P179258	Homo sapiens RAB22A, member RAS oncogene family (RAB22A), mRNA [NM_020673]
RAPGEFL1	4	1	A_23_P152970	Homo sapiens Rap guanine nucleotide exchange factor (GEF)-like 1 (RAPGEFL1), mRNA [NM_016339]
RASD1	4	1	A_23_P118392	Homo sapiens RAS, dexamethasone-induced 1 (RASD1), mRNA [NM_016084]
RBBP6	4	1	A_23_P54781	Homo sapiens retinoblastoma binding protein 6, mRNA (cDNA clone IMAGE:6214974), complete cds. [BC051317]
RGS16	4	1	A_23_P320578	Homo sapiens regulator of G-protein signalling 16 (RGS16), mRNA [NM_002928]
RGS2	4	1	A_23_P114947	Homo sapiens regulator of G-protein signalling 2, 24kDa (RGS2), mRNA [NM_002923]
RIOK3	4	1	A_23_P55584	Homo sapiens RIO kinase 3 (yeast) (RIOK3), transcript variant 2, mRNA [NM_145906]
RKHD3	4	0	A_24_P65060	Homo sapiens ring finger and KH domain containing 3 (RKHD3), mRNA [NM_032246]
RLTPR	4	0	A_24_P374863	Homo sapiens mRNA for FLJ00330 protein. [AK090421]
RNF151	4	0	A_32_P179837	Homo sapiens ring finger protein 151 (RNF151), mRNA [NM_174903]
RNU12	4	0	A_24_P23445	Homo sapiens RNA, U12 small nuclear (RNU12) on chromosome X [NR_000041]
ROPN1L	4	1	A_23_P121885	Homo sapiens ropporin 1-like (ROPN1L), mRNA [NM_031916]
RP11-262H14.4	4	0	A_32_P86962	Homo sapiens cDNA FLJ34986 fis, clone OCBBF2010945. [AK092305]
RP13-36C9.6	4	0	A_32_P170547	Homo sapiens cancer/testis antigen CT45-5 (CT45-5), mRNA [NM_001007551]
RP5-1022P6.2	4	0	A_23_P91350	Putative glycerophosphodiester phosphodiesterase 5 (EC 3.1.-.-). [Source:Uniprot/SWISSPROT;Acc:Q9NPB8] [ENST00000379019]
RPL10	4	1	A_24_P6305	Homo sapiens ribosomal protein L10 (RPL10), mRNA [NM_006013]
RPL37	4	1	A_24_P371738	60S ribosomal protein L37 (G1.16). [Source:Uniprot/SWISSPROT;Acc:P61927] [ENST00000360741]
RPS2	4	0	A_32_P49654	Homo sapiens ribosomal protein S2, mRNA (cDNA clone IMAGE:3857902). [BC020336]
RSL1D1	4	0	A_24_P778836	Homo sapiens ribosomal L1 domain containing 1 (RSL1D1), mRNA [NM_015659]
RYBP	4	1	A_24_P114459	Homo sapiens RING1 and YY1 binding protein (RYBP), mRNA [NM_012234]
S81524	4	0	A_24_P924185	RC1=NADH dehydrogenase subunit 3 homolog/ND3 homolog [human, renal cell carcinoma, mRNA Mitochondrial Partial, 65 nt]. [S81524]
SAC	4	0	A_23_P126313	Homo sapiens testicular soluble adenylyl cyclase (SAC), mRNA [NM_018417]
SAMD10	4	1	A_23_P427616	Homo sapiens sterile alpha motif domain containing 10 (SAMD10), mRNA [NM_080621]
SAP18	4	0	A_24_P381555	Homo sapiens Sin3A-associated protein, 18kDa (SAP18), mRNA [NM_005870]
SCARF1	4	1	A_23_P15414	Homo sapiens scavenger receptor class F, member 1 (SCARF1), transcript variant 4, mRNA [NM_145351]
SCNN1D	4	1	A_23_P46412	Homo sapiens sodium channel, nonvoltage-gated 1, delta (SCNN1D), mRNA [NM_002978]
SDHAP3	4	0	A_23_P156807	Homo sapiens succinate dehydrogenase complex, subunit A, flavoprotein pseudogene 3 (SDHAP3) on chromosome 5 [NR_003263]
SGK	4	1	A_23_P19673	Homo sapiens serum/glucocorticoid regulated kinase (SGK), mRNA [NM_005627]
SIX4	4	1	A_32_P204205	Homo sapiens sine oculis homeobox homolog 4 (Drosophila) (SIX4), mRNA [NM_017420]
SLC12A3	4	1	A_24_P309912	Homo sapiens solute carrier family 12 (sodium/chloride transporters), member 3 (SLC12A3), mRNA [NM_000339]
SLC16A14	4	1	A_24_P342829	Homo sapiens solute carrier family 16, member 14 (monocarboxylic acid transporter 14) (SLC16A14), mRNA [NM_152527]
SLC16A9	4	1	A_23_P115726	Homo sapiens solute carrier family 16, member 9 (monocarboxylic acid transporter 9) (SLC16A9), mRNA [NM_194298]
SLC17A8	4	1	A_23_P159076	Homo sapiens solute carrier family 17 (sodium-dependent inorganic phosphate cotransporter), member 8 (SLC17A8), mRNA [NM_139319]
SLC1A3	4	1	A_24_P286114	Homo sapiens solute carrier family 1 (glial high affinity glutamate transporter), member 3 (SLC1A3), mRNA [NM_004172]
SLC22A13	4	1	A_23_P144123	Homo sapiens solute carrier family 22 (organic cation transporter), member 13 (SLC22A13), mRNA [NM_004256]
SLC25A25	4	0	A_24_P355267	Homo sapiens solute carrier family 25 (mitochondrial carrier; phosphate carrier), member 25 (SLC25A25), nuclear gene encoding mitochondrial protein, transcript variant 2, mRNA [NM_001006641]
SLC26A1	4	1	A_24_P37665	Homo sapiens solute carrier family 26 (sulfate transporter), member 1 (SLC26A1), transcript variant 1, mRNA [NM_022042]
SLC35D1	4	1	A_24_P208091	UDP-glucuronic acid/UDP-N-acetylgalactosamine transporter (UDP- GlcA/UDP-GalNAc transporter) (Solute carrier family 35 member D1) (UDP-galactose transporter-related protein 7) (UGTrel7). [Source:Uniprot/SWISSPROT;Acc:Q9NTN3] [ENST00000371008]
SLC5A11	4	1	A_23_P37914	Homo sapiens solute carrier family 5 (sodium/glucose cotransporter), member 11 (SLC5A11), mRNA [NM_052944]
SOX15	4	1	A_23_P164011	Homo sapiens SRY (sex determining region Y)-box 15 (SOX15), mRNA [NM_006942]
SPATS1	4	1	A_23_P312874	Homo sapiens spermatogenesis associated, serine-rich 1 (SPATS1), mRNA [NM_145026]
SPRY4	4	1	A_24_P269062	Homo sapiens sprouty homolog 4 (Drosophila) (SPRY4), mRNA [NM_030964]
SPTY2D1	4	1	A_23_P429082	Homo sapiens SPT2, Suppressor of Ty, domain containing 1 (S. cerevisiae) (SPTY2D1), mRNA [NM_194285]
SUNC1	4	0	A_23_P329962	Homo sapiens Sad1 and UNC84 domain containing 1 (SUNC1), transcript variant 2, mRNA [NM_152782]
SYF2	4	1	A_24_P920102	Homo sapiens SYF2 homolog, RNA splicing factor (S. cerevisiae), mRNA (cDNA clone IMAGE:4042910), partial cds. [BC015824]
TBX2	4	1	A_23_P164451	Homo sapiens T-box 2 (TBX2), mRNA [NM_005994]
TBXA2R	4	1	A_23_P355471	Homo sapiens thromboxane A2 receptor (TBXA2R), transcript variant 2, mRNA [NM_001060]
TCAP	4	1	A_23_P107051	Homo sapiens titin-cap (telethonin) (TCAP), mRNA [NM_003673]
TCEB1	4	1	A_24_P243881	Transcription elongation factor B polypeptide 1 (RNA polymerase II transcription factor SIII subunit C) (SIII p15) (Elongin-C) (EloC) (Elongin 15 kDa subunit). [Source:Uniprot/SWISSPROT;Acc:Q15369] [ENST00000284811]
TFF1	4	0	A_24_P322771	Homo sapiens trefoil factor 1 (TFF1), mRNA [NM_003225]
THC2474831	4	0	A_24_P76120	Q86V87_HUMAN (Q86V87) RAI16 protein (Fragment), partial (15%) [THC2474831]
THC2482457	4	0	A_24_P916955	Unknown
THC2488254	4	0	A_23_P51082	ALU1_HUMAN (P39188) Alu subfamily J sequence contamination warning entry, partial (4%) [THC2488254]
THC2497772	4	0	A_24_P592060	Unknown
THC2503819	4	0	A_24_P497843	BC010854 amyloid beta A4 precursor protein-binding, family B, member 1, isoform delta E9 {Homo sapiens} (exp=-1; wgp=0; cg=0), partial (22%) [THC2503819]
THC2514496	4	0	A_24_P243044	Unknown
THC2519072	4	0	A_32_P153604	Q28V56_JANSC (Q28V56) Methyltransferase small, partial (6%) [THC2519072]
THC2519126	4	0	A_32_P199002	Unknown
THC2527474	4	0	A_32_P76122	Q5A0D3_CANAL (Q5A0D3) Likely translation initiation factor eIF2 beta subunit, partial (6%) [THC2527474]
THC2528446	4	0	A_24_P286868	Unknown
THC2530551	4	0	A_32_P3084	Unknown
THC2541992	4	0	A_32_P199824	ALU7_HUMAN (P39194) Alu subfamily SQ sequence contamination warning entry, partial (8%) [THC2541992]
THC2550882	4	0	A_24_P862122	CN370765 17000424186916 GRN_EB Homo sapiens cDNA 5', mRNA sequence [CN370765]
THC2551395	4	0	A_24_P417209	Q3SZ59_BOVIN (Q3SZ59) Ribosomal protein L36a, complete [THC2551395]
THC2557016	4	0	A_32_P226858	Q3F710_9BURK (Q3F710) Inner-membrane translocator, partial (6%) [THC2557016]
THC2564488	4	0	A_32_P157775	E2AK4_HUMAN (Q9P2K8) Eukaryotic translation initiation factor 2-alpha kinase 4 (GCN2-like protein) , partial (3%) [THC2564488]
THC2570021	4	0	A_24_P716405	AF124725 acinusS {Mus musculus} (exp=-1; wgp=0; cg=0), partial (3%) [THC2570021]
THC2579650	4	0	A_32_P80016	N47124 yy53b06.r1 Soares_multiple_sclerosis_2NbHMSP Homo sapiens cDNA clone IMAGE:277235 5', mRNA sequence [N47124]
THC2584954	4	0	A_32_P135113	BC008194 importin 13 {Homo sapiens} (exp=-1; wgp=0; cg=0), partial (7%) [THC2584954]
THC2609820	4	0	A_24_P932736	HMBX1_HUMAN (Q6NT76) Homeobox-containing protein 1, partial (39%) [THC2609820]
THC2610890	4	0	A_32_P224449	Q54TC3_DICDI (Q54TC3) FVYE domain-containing protein, partial (3%) [THC2610890]
THC2618074	4	0	A_32_P65067	Unknown
THC2618720	4	0	A_32_P109495	Unknown
THC2635591	4	0	A_32_P221631	Unknown
THC2639056	4	0	A_24_P713312	ALU8_HUMAN (P39195) Alu subfamily SX sequence contamination warning entry, partial (10%) [THC2639056]
THC2645336	4	0	A_32_P190316	Unknown
THC2645398	4	0	A_32_P124728	Unknown
THC2647005	4	0	A_32_P150449	Unknown
THC2649719	4	0	A_24_P808100	ALU2_HUMAN (P39189) Alu subfamily SB sequence contamination warning entry, partial (8%) [THC2649719]
THC2650022	4	0	A_32_P209770	Unknown
THC2650074	4	0	A_32_P158181	Unknown
THC2651727	4	0	A_32_P94818	Q9NSI7_HUMAN (Q9NSI7) PRED15 protein (Fragment), partial (35%) [THC2651727]
THC2654987	4	0	A_32_P220523	Unknown
THC2654993	4	0	A_32_P109835	Unknown
THC2655508	4	0	A_32_P11764	Q4SPR8_TETNG (Q4SPR8) Chromosome 16 SCAF14537, whole genome shotgun sequence. (Fragment), partial (16%) [THC2655508]
THC2656116	4	0	A_32_P47019	Unknown
THC2656699	4	0	A_32_P131342	Unknown
THC2657163	4	0	A_24_P583330	Unknown
THC2658269	4	0	A_32_P93352	Unknown
THC2659848	4	0	A_32_P98930	Q8TIK0_METAC (Q8TIK0) Predicted protein, partial (13%) [THC2659848]
THC2661318	4	0	A_32_P140722	ALU1_HUMAN (P39188) Alu subfamily J sequence contamination warning entry, partial (6%) [THC2661318]
THC2661433	4	0	A_24_P615462	Unknown
THC2661968	4	0	A_24_P757154	Q7L4D9_HUMAN (Q7L4D9) RRN3 protein (Fragment), partial (16%) [THC2661968]
THC2662876	4	0	A_24_P872967	AW820259 QV2-ST0296-150200-040-c07 ST0296 Homo sapiens cDNA, mRNA sequence [AW820259]
THC2664215	4	0	A_32_P123743	Unknown
THC2664391	4	0	A_32_P21459	ALU7_HUMAN (P39194) Alu subfamily SQ sequence contamination warning entry, partial (6%) [THC2664391]
THC2665077	4	0	A_32_P26483	Unknown
THC2666547	4	0	A_32_P142827	ALU1_HUMAN (P39188) Alu subfamily J sequence contamination warning entry, partial (17%) [THC2666547]
THC2673084	4	0	A_32_P162095	Unknown
THC2673108	4	0	A_32_P35452	HSCLOCK17 clock {Homo sapiens} (exp=-1; wgp=0; cg=0), partial (3%) [THC2673108]
THC2673977	4	0	A_32_P169222	ALU1_HUMAN (P39188) Alu subfamily J sequence contamination warning entry, partial (14%) [THC2673977]
THC2674691	4	0	A_24_P706983	BOLA2_HUMAN (Q9H3K6) BolA-like protein 2, partial (33%) [THC2674691]
THC2674900	4	0	A_32_P62371	Unknown
THC2688486	4	0	A_32_P204258	Unknown
THC2689802	4	0	A_32_P127368	Q5JSE4_HUMAN (Q5JSE4) SEC15-like 1 (S. cerevisiae), partial (5%) [THC2689802]
THC2689950	4	0	A_32_P113812	Q9HBY7_HUMAN (Q9HBY7) Regulatory erythroid kinase long form (Dual-specificity tyrosine-phosphorylation regulated kinase 3 long isoform) (Dual-specificity tyrosine-(Y)-phosphorylation regulated kinase 3), partial (4%) [THC2689950]
THC2691966	4	0	A_32_P15874	Q8INN3_DROME (Q8INN3) CG31415-PA (IP07196p), partial (7%) [THC2691966]
THC2694242	4	0	A_32_P167511	Unknown
THC2697442	4	0	A_32_P167883	Unknown
THC2697511	4	0	A_32_P49854	Unknown
THC2700488	4	0	A_32_P60041	Unknown
THC2705860	4	0	A_32_P1063	ALU7_HUMAN (P39194) Alu subfamily SQ sequence contamination warning entry, partial (19%) [THC2690463]
THC2712687	4	0	A_32_P43914	Unknown
THC2713710	4	0	A_32_P94176	Unknown
THC2719547	4	0	A_32_P134090	Q9N083_MACFA (Q9N083) Unnamed portein product, partial (38%) [THC2719547]
THC2719959	4	0	A_32_P191074	Unknown
THC2727302	4	0	A_32_P225301	ALU6_HUMAN (P39193) Alu subfamily SP sequence contamination warning entry, partial (9%) [THC2727302]
THC2737176	4	0	A_32_P111019	BC002736 kelch repeat and BTB (POZ) domain containing 4 {Homo sapiens} (exp=-1; wgp=0; cg=0), partial (14%) [THC2737176]
THC2737770	4	0	A_32_P1647	Unknown
THC2738359	4	0	A_24_P858232	Unknown
THC2739352	4	0	A_32_P199217	Q3GZE6_9ACTO (Q3GZE6) AAA ATPase, central region, partial (3%) [THC2739352]
THC2741996	4	0	A_24_P880143	ALU2_HUMAN (P39189) Alu subfamily SB sequence contamination warning entry, partial (6%) [THC2741996]
THC2742226	4	0	A_32_P20952	ALU5_HUMAN (P39192) Alu subfamily SC sequence contamination warning entry, partial (4%) [THC2742226]
THC2743652	4	0	A_32_P125945	Unknown
THC2744561	4	0	A_32_P159176	Unknown
THC2755661	4	0	A_32_P214054	Unknown
THC2762463	4	0	A_32_P210223	Unknown
THC2765767	4	0	A_32_P58401	Unknown
TIGD6	4	0	A_24_P337419	Homo sapiens tigger transposable element derived 6 (TIGD6), mRNA [NM_030953]
TMEM106A	4	0	A_23_P435521	Homo sapiens transmembrane protein 106A (TMEM106A), mRNA [NM_145041]
TMEM155	4	1	A_23_P408195	Homo sapiens transmembrane protein 155 (TMEM155), mRNA [NM_152399]
TMEM188	4	1	A_32_P135558	Homo sapiens chromosome 16 open reading frame 69 (C16orf69), mRNA [NM_153261]
TMEM81	4	1	A_23_P46690	Homo sapiens transmembrane protein 81 (TMEM81), mRNA [NM_203376]
TNFAIP3	4	1	A_24_P166527	Homo sapiens tumor necrosis factor, alpha-induced protein 3 (TNFAIP3), mRNA [NM_006290]
TOB2	4	1	A_32_P179676	Homo sapiens transducer of ERBB2, 2 (TOB2), mRNA [NM_016272]
TOR2A	4	1	A_24_P192556	Homo sapiens torsin family 2, member A (TOR2A), mRNA [NM_130459]
TRIM10	4	1	A_24_P166431	Homo sapiens tripartite motif-containing 10 (TRIM10), transcript variant 1, mRNA [NM_006778]
TRIM69	4	1	A_23_P48826	Homo sapiens tripartite motif-containing 69 (TRIM69), transcript variant a, mRNA [NM_182985]
TTTY14	4	0	A_23_P251232	Homo sapiens testis-specific transcript, Y-linked 14 (TTTY14) on chromosome Y [NR_001543]
TYROBP	4	0	A_23_P27994	Homo sapiens TYRO protein tyrosine kinase binding protein (TYROBP), transcript variant 1, mRNA [NM_003332]
U72516	4	0	A_24_P681016	Human C6f mRNA, partial 3'UTR. [U72516]
UBE2B	4	1	A_23_P362415	Homo sapiens ubiquitin-conjugating enzyme E2B (RAD6 homolog), mRNA (cDNA clone IMAGE:2967519), partial cds. [BC001694]
UBE2D1	4	1	A_24_P364025	Homo sapiens ubiquitin-conjugating enzyme E2D 1 (UBC4/5 homolog, yeast) (UBE2D1), mRNA [NM_003338]
USP41	4	0	A_32_P54553	Ubiquitin carboxyl-terminal hydrolase 41 (EC 3.1.2.15) (Ubiquitin thioesterase 41) (Ubiquitin-specific-processing protease 41) (Deubiquitinating enzyme 41) (Fragment). [Source:Uniprot/SPTREMBL;Acc:Q3LFD5] [ENST00000292729]
USP44	4	1	A_23_P72770	Homo sapiens ubiquitin specific peptidase 44 (USP44), transcript variant 1, mRNA [NM_032147]
USP6	4	1	A_24_P238040	Homo sapiens ubiquitin specific peptidase 6 (Tre-2 oncogene) (USP6), mRNA [NM_004505]
VGLL3	4	1	A_24_P67585	Homo sapiens vestigial like 3 (Drosophila) (VGLL3), mRNA [NM_016206]
VHLL	4	1	A_23_P63096	Homo sapiens von Hippel-Lindau tumor suppressor-like (VHLL), mRNA [NM_001004319]
VPS29	4	1	A_24_P928415	Homo sapiens vacuolar protein sorting 29 homolog (S. cerevisiae), mRNA (cDNA clone MGC:40428 IMAGE:5197243), complete cds. [BC032462]
WBSCR23	4	0	A_23_P123018	Homo sapiens Williams-Beuren syndrome chromosome region 23 (WBSCR23), mRNA [NM_001039145]
WDR35	4	1	A_23_P108463	Homo sapiens WD repeat domain 35 (WDR35), transcript variant 1, mRNA [NM_001006657]
WDR66	4	1	A_23_P363275	Homo sapiens WD repeat domain 66 (WDR66), mRNA [NM_144668]
WDR78	4	0	A_24_P409013	Homo sapiens WD repeat domain 78 (WDR78), transcript variant 1, mRNA [NM_024763]
WIPI2	4	0	A_24_P149395	Homo sapiens WD repeat domain, phosphoinositide interacting 2 (WIPI2), transcript variant 1, mRNA [NM_015610]
ZC3H7B	4	1	A_24_P797678	Homo sapiens zinc finger CCCH-type containing 7B, mRNA (cDNA clone IMAGE:3690478), partial cds. [BC004857]
ZCCHC3	4	1	A_24_P399694	Homo sapiens zinc finger, CCHC domain containing 3 (ZCCHC3), mRNA [NM_033089]
ZNF131	4	0	A_23_P133315	Homo sapiens zinc finger protein 131 (ZNF131), mRNA [NM_003432]
ZNF135	4	1	A_32_P206872	Homo sapiens mRNA; cDNA DKFZp761B101 (from clone DKFZp761B101) [AL157426]
ZNF160	4	0	A_24_P241792	Homo sapiens zinc finger protein 160 (ZNF160), transcript variant 2, mRNA [NM_198893]
ZNF23	4	1	A_23_P89073	Homo sapiens zinc finger protein 23 (KOX 16) (ZNF23), mRNA [NM_145911]
ZNF25	4	1	A_24_P69691	Homo sapiens zinc finger protein 25 (ZNF25), mRNA [NM_145011]
ZNF304	4	1	A_24_P228266	Homo sapiens zinc finger protein 304 (ZNF304), mRNA [NM_020657]
ZNF397	4	1	A_23_P304511	Homo sapiens zinc finger protein 397 (ZNF397), mRNA [NM_032347]
ZNF452	4	1	A_24_P357778	Homo sapiens zinc finger protein 452 (ZNF452), mRNA [NM_052923]
ZNF461	4	1	A_23_P67424	Homo sapiens gonadotropin inducible transcription repressor 1 (GIOT-1), mRNA [NM_153257]
ZNF500	4	1	A_32_P486443	Homo sapiens mRNA for KIAA0557 protein, partial cds. [AB011129]
ZNF503	4	1	A_23_P202484	Homo sapiens zinc finger protein 503 (ZNF503), mRNA [NM_032772]
ZNF530	4	1	A_23_P435944	Homo sapiens mRNA for KIAA1508 protein, partial cds. [AB040941]
ZNF547	4	1	A_23_P333592	Homo sapiens zinc finger protein 547 (ZNF547), mRNA [NM_173631]
ZNF585A	4	1	A_24_P925261	Homo sapiens zinc finger protein 585A, mRNA (cDNA clone IMAGE:4837344), complete cds. [BC026081]
ZNF585B	4	1	A_23_P90223	Homo sapiens zinc finger protein 585B (ZNF585B), mRNA [NM_152279]
ZNF625	4	1	A_32_P182473	Homo sapiens zinc finger protein 625 (ZNF625), mRNA [NM_145233]
ZNF654	4	0	A_23_P147801	Homo sapiens zinc finger protein 654 (ZNF654), mRNA [NM_018293]
ZRSR1	4	0	A_23_P93009	Homo sapiens zinc finger (CCCH type), RNA-binding motif and serine/arginine rich 1, mRNA (cDNA clone MGC:132471 IMAGE:8143814), complete cds. [BC104811]
A_23_P66347	5	0	A_23_P66347	Unknown
A_23_P89529	5	0	A_23_P89529	Unknown
A_24_P153234	5	0	A_24_P153234	Unknown
A_24_P238716	5	0	A_24_P238716	Unknown
A_24_P724807	5	0	A_24_P724807	Unknown
A_32_P184417	5	0	A_32_P184417	Unknown
A_32_P96124	5	0	A_32_P96124	Unknown
AA902595	5	0	A_32_P125103	AA902595 oj60c08.s1 NCI_CGAP_Kid3 Homo sapiens cDNA clone IMAGE:1502702 3', mRNA sequence [AA902595]
ABCB6	5	0	A_24_P197196	Homo sapiens ATP-binding cassette, sub-family B (MDR/TAP), member 6 (ABCB6), nuclear gene encoding mitochondrial protein, mRNA [NM_005689]
ABCB8	5	1	A_23_P82249	Homo sapiens ATP-binding cassette, sub-family B (MDR/TAP), member 8 (ABCB8), nuclear gene encoding mitochondrial protein, mRNA [NM_007188]
ABCB9	5	1	A_23_P128094	Homo sapiens ATP-binding cassette, sub-family B (MDR/TAP), member 9 (ABCB9), transcript variant 1, mRNA [NM_019625]
ABCC1	5	1	A_24_P227831	Homo sapiens ATP-binding cassette, sub-family C (CFTR/MRP), member 1 (ABCC1), transcript variant 2, mRNA [NM_019862]
ACOX3	5	1	A_23_P316381	Homo sapiens acyl-Coenzyme A oxidase 3, pristanoyl (ACOX3), mRNA [NM_003501]
ADCK1	5	1	A_23_P25945	Homo sapiens aarF domain containing kinase 1 (ADCK1), mRNA [NM_020421]
ADCY7	5	1	A_24_P416177	Homo sapiens adenylate cyclase 7 (ADCY7), mRNA [NM_001114]
AF085846	5	0	A_24_P923934	Homo sapiens full length insert cDNA clone YI46F09. [AF085846]
AF086071	5	0	A_32_P224751	Homo sapiens full length insert cDNA clone YZ38E04. [AF086071]
AF143879	5	0	A_32_P95573	Homo sapiens clone IMAGE:120631 mRNA sequence. [AF143879]
AF339771	5	0	A_32_P231493	Homo sapiens clone IMAGE:1257951, mRNA sequence. [AF339771]
AFAP1	5	1	A_23_P72387	Homo sapiens actin filament associated protein 1 (AFAP1), transcript variant 1, mRNA [NM_021638]
AFF1	5	1	A_24_P414332	Homo sapiens AF4/FMR2 family, member 1 (AFF1), mRNA [NM_005935]
AI919230	5	0	A_32_P157304	AI919230 qy30h02.x1 NCI_CGAP_Brn23 Homo sapiens cDNA clone IMAGE:2013555 3', mRNA sequence [AI919230]
AK021744	5	0	A_32_P167459	Homo sapiens cDNA FLJ11682 fis, clone HEMBA1004880. [AK021744]
AK023159	5	0	A_32_P196520	Homo sapiens cDNA FLJ13097 fis, clone NT2RP3002173. [AK023159]
AK023559	5	0	A_24_P636451	Homo sapiens cDNA FLJ13497 fis, clone PLACE1004518. [AK023559]
AK026295	5	0	A_32_P187009	Homo sapiens cDNA: FLJ22642 fis, clone HSI06970. [AK026295]
AK055101	5	0	A_32_P74964	Homo sapiens cDNA FLJ30539 fis, clone BRAWH2001255. [AK055101]
AK055647	5	0	A_32_P88776	Homo sapiens cDNA FLJ31085 fis, clone IMR321000037. [AK055647]
AK057480	5	0	A_24_P260300	Homo sapiens cDNA FLJ32918 fis, clone TESTI2006588. [AK057480]
AK075186	5	0	A_24_P738859	Homo sapiens cDNA FLJ90705 fis, clone PLACE1007591. [AK075186]
AK123704	5	0	A_23_P309619	Homo sapiens cDNA FLJ41710 fis, clone HLUNG2011041, weakly similar to Basic proline-rich peptide IB-8a. [AK123704]
AK125077	5	0	A_24_P817209	Homo sapiens cDNA FLJ43087 fis, clone BRTHA3019105. [AK125077]
AK128396	5	0	A_32_P192984	Homo sapiens cDNA FLJ46539 fis, clone THYMU3037836. [AK128396]
AKAP13	5	1	A_24_P142095	Homo sapiens A kinase (PRKA) anchor protein 13 (AKAP13), transcript variant 1, mRNA [NM_006738]
AL133090	5	0	A_24_P355006	Homo sapiens mRNA; cDNA DKFZp434E0528 (from clone DKFZp434E0528). [AL133090]
AL365520	5	0	A_32_P460399	Homo sapiens mRNA full length insert cDNA clone EUROIMAGE 2362292. [AL365520]
AL834280	5	0	A_23_P357504	Unknown
ALS2	5	1	A_23_P377664	Homo sapiens cDNA FLJ12962 fis, clone NT2RP2005694, weakly similar to X-LINKED RETINITIS PIGMENTOSA GTPASE REGULATOR. [AK023024]
ANGEL1	5	1	A_23_P363406	Homo sapiens angel homolog 1 (Drosophila) (ANGEL1), mRNA [NM_015305]
ANKRD23	5	1	A_23_P305120	Homo sapiens ankyrin repeat domain 23 (ANKRD23), mRNA [NM_144994]
ANKRD43	5	1	A_23_P400406	Homo sapiens ankyrin repeat domain 43 (ANKRD43), mRNA [NM_175873]
AP3M2	5	1	A_24_P64039	Homo sapiens adaptor-related protein complex 3, mu 2 subunit (AP3M2), mRNA [NM_006803]
APBB2	5	1	A_23_P10701	Homo sapiens amyloid beta (A4) precursor protein-binding, family B, member 2 (Fe65-like) (APBB2), mRNA [NM_173075]
ARHGAP10	5	1	A_23_P21548	Homo sapiens Rho GTPase activating protein 10 (ARHGAP10), mRNA [NM_024605]
ARHGAP26	5	1	A_24_P28165	Homo sapiens Rho GTPase activating protein 26 (ARHGAP26), mRNA [NM_015071]
ARNT	5	1	A_24_P391568	Homo sapiens aryl hydrocarbon receptor nuclear translocator (ARNT), transcript variant 1, mRNA [NM_001668]
ARSK	5	1	A_23_P312536	Homo sapiens arylsulfatase family, member K (ARSK), mRNA [NM_198150]
ASTN2	5	1	A_23_P357936	Homo sapiens astrotactin 2 (ASTN2), transcript variant 1, mRNA [NM_014010]
ASXL2	5	1	A_24_P359771	additional sex combs like 2 [Source:RefSeq_peptide;Acc:NP_060733] [ENST00000336112]
ATAD2B	5	0	A_32_P191004	ATPase family AAA domain-containing protein 2B. [Source:Uniprot/SWISSPROT;Acc:Q9ULI0] [ENST00000238789]
ATF7IP	5	1	A_23_P112950	Homo sapiens activating transcription factor 7 interacting protein (ATF7IP), mRNA [NM_018179]
ATG16L2	5	1	A_23_P36305	Homo sapiens ATG16 autophagy related 16-like 2 (S. cerevisiae) (ATG16L2), mRNA [NM_033388]
ATP10D	5	1	A_23_P170280	Homo sapiens ATPase, Class V, type 10D (ATP10D), mRNA [NM_020453]
ATP1A4	5	1	A_24_P307626	Homo sapiens ATPase, Na+/K+ transporting, alpha 4 polypeptide (ATP1A4), transcript variant 1, mRNA [NM_144699]
ATP6V0A2	5	1	A_23_P87513	Homo sapiens ATPase, H+ transporting, lysosomal V0 subunit a2 (ATP6V0A2), mRNA [NM_012463]
ATXN1	5	1	A_24_P294842	Homo sapiens ataxin 1 (ATXN1), mRNA [NM_000332]
ATXN7L1	5	1	A_32_P179740	Homo sapiens mRNA for KIAA1218 protein, partial cds. [AB033044]
AW972815	5	0	A_32_P104334	EST384910 MAGE resequences, MAGL Homo sapiens cDNA, mRNA sequence [AW972815]
BAIAP2	5	1	A_23_P61810	Homo sapiens BAI1-associated protein 2 (BAIAP2), transcript variant 1, mRNA [NM_017450]
BBS5	5	1	A_24_P208452	Homo sapiens Bardet-Biedl syndrome 5 (BBS5), mRNA [NM_152384]
BC030083	5	0	A_32_P11670	Homo sapiens cDNA clone IMAGE:4791783. [BC030083]
BC038432	5	0	A_24_P551302	Homo sapiens cDNA clone IMAGE:5162874, partial cds. [BC038432]
BC039397	5	0	A_32_P123168	Homo sapiens cDNA clone IMAGE:5299888. [BC039397]
BC043173	5	0	A_24_P20996	Homo sapiens cDNA clone IMAGE:5287121. [BC043173]
BCL11A	5	1	A_24_P411186	Homo sapiens B-cell CLL/lymphoma 11A (zinc finger protein) (BCL11A), transcript variant 1, mRNA [NM_022893]
BE710618	5	0	A_32_P145502	BE710618 QV3-HT0636-240500-204-e03 HT0636 Homo sapiens cDNA, mRNA sequence [BE710618]
BF195626	5	0	A_32_P192804	BF195626 7n86a01.x1 NCI_CGAP_Ov18 Homo sapiens cDNA clone IMAGE:3571464 3' similar to SW:ER72_HUMAN P13667 PROTEIN DISULFIDE ISOMERASE-RELATED PROTEIN ERP-72 PRECURSOR ;, mRNA sequence [BF195626]
BF984502	5	0	A_32_P121908	602307870F1 NIH_MGC_88 Homo sapiens cDNA clone IMAGE:4399241 5', mRNA sequence [BF984502]
BI256572	5	0	A_32_P37971	602976939F1 NIH_MGC_12 Homo sapiens cDNA clone IMAGE:5116233 5', mRNA sequence [BI256572]
BM768581	5	0	A_24_P799858	K-EST0051582 S14K402 Homo sapiens cDNA clone S14K402-6-G10 5', mRNA sequence [BM768581]
BM982349	5	0	A_32_P169831	BM982349 UI-CF-EN1-acs-i-23-0-UI.s1 UI-CF-EN1 Homo sapiens cDNA clone UI-CF-EN1-acs-i-23-0-UI 3', mRNA sequence [BM982349]
BOLA1	5	1	A_23_P46507	Homo sapiens bolA homolog 1 (E. coli) (BOLA1), mRNA [NM_016074]
BQ926066	5	0	A_32_P6682	AGENCOURT_8878877 Lupski_sciatic_nerve Homo sapiens cDNA clone IMAGE:6202171 5', mRNA sequence [BQ926066]
BRPF3	5	1	A_24_P414712	Homo sapiens bromodomain and PHD finger containing, 3 (BRPF3), mRNA [NM_015695]
BRWD1	5	1	A_32_P223551	Bromodomain and WD repeat domain-containing protein 1 (WD repeat protein 9). [Source:Uniprot/SWISSPROT;Acc:Q9NSI6] [ENST00000380831]
BSN	5	1	A_23_P29735	Homo sapiens bassoon (presynaptic cytomatrix protein) (BSN), mRNA [NM_003458]
BX537520	5	0	A_23_P135787	Homo sapiens mRNA; cDNA DKFZp686F09142 (from clone DKFZp686F09142). [BX537520]
C11orf45	5	1	A_23_P420293	Homo sapiens chromosome 11 open reading frame 45 (C11orf45), mRNA [NM_145013]
C15orf39	5	1	A_23_P37514	Homo sapiens chromosome 15 open reading frame 39, mRNA (cDNA clone IMAGE:4121832), complete cds. [BC011905]
C15orf42	5	1	A_32_P109296	Homo sapiens chromosome 15 open reading frame 42 (C15orf42), mRNA [NM_152259]
C17orf51	5	0	A_24_P59607	Uncharacterized protein C17orf51 (Fragment). [Source:Uniprot/SPTREMBL;Acc:Q96FP1] [ENST00000379192]
C17orf67	5	0	A_24_P583040	Homo sapiens cDNA clone IMAGE:5215233. [BC041467]
C1orf107	5	1	A_24_P385341	Homo sapiens chromosome 1 open reading frame 107 (C1orf107), mRNA [NM_014388]
C1orf113	5	1	A_23_P363	Homo sapiens chromosome 1 open reading frame 113 (C1orf113), mRNA [NM_024676]
C1orf74	5	1	A_23_P12147	Homo sapiens chromosome 1 open reading frame 74 (C1orf74), mRNA [NM_152485]
C20orf29	5	1	A_23_P57137	Homo sapiens chromosome 20 open reading frame 29 (C20orf29), mRNA [NM_018347]
C3orf41	5	0	A_23_P69154	Homo sapiens mRNA; cDNA DKFZp434B172 (from clone DKFZp434B172). [AL117530]
C4orf15	5	1	A_23_P41512	Homo sapiens chromosome 4 open reading frame 15 (C4orf15), mRNA [NM_024511]
C4orf28	5	1	A_23_P390621	Homo sapiens chromosome 4 open reading frame 28 (C4orf28), mRNA [NM_145048]
C4orf8	5	1	A_24_P131785	Homo sapiens chromosome 4 open reading frame 8 (C4orf8), mRNA [NM_003704]
C7orf13	5	0	A_23_P31218	Homo sapiens processed retroposon C7orf13 (C7orf13) mRNA, partial cds. [AF439977]
C7orf46	5	1	A_32_P59678	Homo sapiens chromosome 7 open reading frame 46, mRNA (cDNA clone IMAGE:5263383), complete cds. [BC042034]
C8orf51	5	1	A_23_P71503	Homo sapiens cDNA: FLJ22850 fis, clone KAT00518. [AK026503]
C8orf55	5	1	A_23_P257057	Homo sapiens chromosome 8 open reading frame 55 (C8orf55), mRNA [NM_016647]
C9orf150	5	1	A_23_P83007	Homo sapiens chromosome 9 open reading frame 150 (C9orf150), mRNA [NM_203403]
C9orf72	5	1	A_23_P405873	Homo sapiens chromosome 9 open reading frame 72 (C9orf72), transcript variant 2, mRNA [NM_145005]
CASC5	5	1	A_24_P940678	Homo sapiens cancer susceptibility candidate 5 (CASC5), transcript variant 1, mRNA [NM_170589]
CCDC103	5	1	A_23_P26928	Coiled-coil domain-containing protein 103. [Source:Uniprot/SWISSPROT;Acc:Q8IW40] [ENST00000357776]
CCDC21	5	1	A_23_P200874	Homo sapiens coiled-coil domain containing 21 (CCDC21), mRNA [NM_022778]
CCDC87	5	1	A_23_P127484	Homo sapiens coiled-coil domain containing 87 (CCDC87), mRNA [NM_018219]
CCPG1	5	1	A_24_P39378	Homo sapiens cell cycle progression 1 (CCPG1), transcript variant 1, mRNA [NM_004748]
CDCA2	5	1	A_23_P385861	Homo sapiens cell division cycle associated 2 (CDCA2), mRNA [NM_152562]
CDCA4	5	1	A_23_P205449	Homo sapiens cell division cycle associated 4 (CDCA4), transcript variant 13, mRNA [NM_017955]
CDCA7	5	1	A_24_P171549	Homo sapiens cell division cycle associated 7 (CDCA7), transcript variant 1, mRNA [NM_031942]
CDK9	5	1	A_23_P169470	Homo sapiens cyclin-dependent kinase 9 (CDC2-related kinase) (CDK9), mRNA [NM_001261]
CDON	5	1	A_32_P172141	Homo sapiens Cdon homolog (mouse) (CDON), mRNA [NM_016952]
CENPC1	5	1	A_24_P240338	Homo sapiens centromere protein C 1 (CENPC1), mRNA [NM_001812]
CENPF	5	1	A_24_P96780	Homo sapiens centromere protein F, 350/400ka (mitosin) (CENPF), mRNA [NM_016343]
CENTD2	5	1	A_24_P398432	Homo sapiens centaurin, delta 2 (CENTD2), transcript variant 1, mRNA [NM_139181]
CEP152	5	1	A_24_P652700	Homo sapiens centrosomal protein 152kDa (CEP152), mRNA [NM_014985]
CEP170	5	1	A_24_P36944	Homo sapiens centrosomal protein 170kDa (CEP170), transcript variant alpha, mRNA [NM_014812]
CEP192	5	0	A_32_P217870	Homo sapiens cDNA FLJ39229 fis, clone OCBBF2007414. [AK096548]
CEP250	5	1	A_23_P102832	Homo sapiens centrosomal protein 250kDa (CEP250), transcript variant 1, mRNA [NM_007186]
CEP68	5	1	A_24_P94419	Homo sapiens centrosomal protein 68kDa (CEP68), mRNA [NM_015147]
CEP72	5	1	A_23_P302654	Homo sapiens centrosomal protein 72kDa (CEP72), mRNA [NM_018140]
CGN	5	1	A_24_P45728	Homo sapiens cingulin (CGN), mRNA [NM_020770]
CHD7	5	0	A_24_P289383	Homo sapiens chromodomain helicase DNA binding protein 7 (CHD7), mRNA [NM_017780]
CHIC1	5	1	A_32_P25737	Homo sapiens mRNA; cDNA DKFZp686F2342 (from clone DKFZp686F2342). [CR936642]
CHMP7	5	0	A_32_P70220	Homo sapiens CHMP family, member 7 (CHMP7), mRNA [NM_152272]
CHSY-2	5	1	A_23_P368886	Homo sapiens chondroitin synthase-2 (CHSY-2), mRNA [NM_175856]
CK818527	5	0	A_32_P167000	CK818527 ic28f11.y5 HR85 islet Homo sapiens cDNA clone IMAGE: 5', mRNA sequence [CK818527]
CLN8	5	1	A_23_P407206	Homo sapiens chromosome 8 open reading frame 61 (C8orf61), mRNA [NM_001034061]
COG8	5	0	A_32_P92399	Homo sapiens component of oligomeric golgi complex 8 (COG8), mRNA [NM_032382]
CPD	5	0	A_24_P53282	Homo sapiens carboxypeptidase D (CPD), mRNA [NM_001304]
CROP	5	1	A_24_P920693	Homo sapiens cisplatin resistance-associated overexpressed protein (CROP), transcript variant 2, mRNA [NM_006107]
CTNS	5	1	A_23_P427075	Homo sapiens cystinosis, nephropathic (CTNS), transcript variant 2, mRNA [NM_004937]
CYP2S1	5	1	A_23_P101374	Homo sapiens cytochrome P450, family 2, subfamily S, polypeptide 1 (CYP2S1), mRNA [NM_030622]
DB524600	5	0	A_24_P842962	DB524600 RIKEN full-length enriched human cDNA library, testis Homo sapiens cDNA clone H013084L04 3', mRNA sequence [DB524600]
DCUN1D4	5	1	A_32_P43812	Homo sapiens DCN1, defective in cullin neddylation 1, domain containing 4 (S. cerevisiae) (DCUN1D4), transcript variant 2, mRNA [NM_015115]
DDIT4L	5	1	A_23_P302672	Homo sapiens DNA-damage-inducible transcript 4-like (DDIT4L), mRNA [NM_145244]
DENND4A	5	1	A_24_P409265	Homo sapiens DENN/MADD domain containing 4A (DENND4A), mRNA [NM_005848]
DEPDC5	5	1	A_23_P91680	Homo sapiens DEP domain containing 5 (DEPDC5), transcript variant 1, mRNA [NM_014662]
DIDO1	5	1	A_24_P944144	Homo sapiens death inducer-obliterator 1 (DIDO1), transcript variant 3, mRNA [NM_080797]
DKFZP761M1511	5	0	A_32_P198731	Homo sapiens cDNA FLJ39342 fis, clone OCBBF2018873. [AK096661]
DMN	5	1	A_24_P104407	Homo sapiens desmuslin (DMN), transcript variant A, mRNA [NM_145728]
DNAJB5	5	1	A_23_P112241	Homo sapiens DnaJ (Hsp40) homolog, subfamily B, member 5 (DNAJB5), mRNA [NM_012266]
DNM3	5	1	A_23_P371266	Homo sapiens dynamin 3 (DNM3), mRNA [NM_015569]
DNMT3A	5	1	A_23_P154500	Homo sapiens DNA (cytosine-5-)-methyltransferase 3 alpha (DNMT3A), transcript variant 1, mRNA [NM_175629]
DOCK4	5	1	A_24_P324886	Homo sapiens dedicator of cytokinesis 4 (DOCK4), mRNA [NM_014705]
DOCK5	5	1	A_23_P60089	Homo sapiens dedicator of cytokinesis 5 (DOCK5), mRNA [NM_024940]
DOK7	5	0	A_23_P398854	Homo sapiens docking protein 7 (DOK7), mRNA [NM_173660]
DST	5	1	A_23_P59388	Homo sapiens dystonin (DST), transcript variant 1e, mRNA [NM_001723]
DTX4	5	0	A_24_P158718	Protein deltex 4 homolog (Fragment). [Source:Uniprot/SPTREMBL;Acc:Q9Y2E6] [ENST00000227451]
DYNC1H1	5	1	A_23_P128706	Homo sapiens dynein, cytoplasmic 1, heavy chain 1 (DYNC1H1), mRNA [NM_001376]
DZIP1L	5	1	A_23_P384635	Homo sapiens DAZ interacting protein 1-like (DZIP1L), mRNA [NM_173543]
ELL3	5	1	A_24_P47988	Homo sapiens elongation factor RNA polymerase II-like 3 (ELL3), mRNA [NM_025165]
EME2	5	1	A_23_P366125	Homo sapiens mRNA for FLJ00151 protein. [AK074080]
EMILIN2	5	1	A_23_P27315	Homo sapiens elastin microfibril interfacer 2 (EMILIN2), mRNA [NM_032048]
ENST00000251847	5	0	A_23_P28906	Kinesin-like motor protein C20orf23 (Sorting nexin-23). [Source:Uniprot/SWISSPROT;Acc:Q96L93] [ENST00000251847]
ENST00000270201	5	0	A_23_P57293	Nucleolar preribosomal-associated protein 1 (Fragment). [Source:Uniprot/SWISSPROT;Acc:O60287] [ENST00000270201]
ENST00000327574	5	0	A_23_P301328	Pyridoxal kinase (EC 2.7.1.35) (Pyridoxine kinase). [Source:Uniprot/SWISSPROT;Acc:O00764] [ENST00000327574]
ENST00000341591	5	0	A_24_P535219	PHD finger protein 10 (XAP135). [Source:Uniprot/SWISSPROT;Acc:Q8WUB8] [ENST00000341591]
ENST00000343505	5	0	A_23_P387184	NHS-like 1. [Source:Uniprot/SPTREMBL;Acc:Q5SYE7] [ENST00000343505]
ENST00000367711	5	0	A_32_P188186	KIAA1244 (KIAA1244), mRNA [Source:RefSeq_dna;Acc:NM_020340] [ENST00000367711]
ENST00000369739	5	0	A_23_P434268	dopey family member 1 [Source:RefSeq_peptide;Acc:NP_055833] [ENST00000369739]
ENST00000371276	5	0	A_24_P673968	Tetratricopeptide repeat protein 22 (TPR repeat protein 22). [Source:Uniprot/SWISSPROT;Acc:Q5TAA0] [ENST00000371276]
ENST00000372415	5	0	A_23_P32249	Formin-binding protein 1 (Formin-binding protein 17) (hFBP17). [Source:Uniprot/SWISSPROT;Acc:Q96RU3] [ENST00000372415]
ENST00000377156	5	0	A_24_P919840	RNA-binding protein 26 (RNA-binding motif protein 26) (CTCL tumor antigen se70-2). [Source:Uniprot/SWISSPROT;Acc:Q5T8P6] [ENST00000377156]
EPB41L5	5	1	A_23_P209298	Homo sapiens erythrocyte membrane protein band 4.1 like 5, mRNA (cDNA clone MGC:26029 IMAGE:4827274), complete cds. [BC032822]
EPHB4	5	1	A_23_P168443	Homo sapiens EPH receptor B4 (EPHB4), mRNA [NM_004444]
EPPK1	5	1	A_24_P357169	Homo sapiens epiplakin 1 (EPPK1), mRNA [NM_031308]
ERBB2	5	1	A_23_P89249	Homo sapiens v-erb-b2 erythroblastic leukemia viral oncogene homolog 2, neuro/glioblastoma derived oncogene homolog (avian) (ERBB2), transcript variant 2, mRNA [NM_001005862]
ERCC6	5	1	A_23_P1292	Homo sapiens excision repair cross-complementing rodent repair deficiency, complementation group 6 (ERCC6), mRNA [NM_000124]
EXO1	5	1	A_23_P23303	Homo sapiens exonuclease 1 (EXO1), transcript variant 3, mRNA [NM_003686]
EZH1	5	1	A_23_P428219	Homo sapiens enhancer of zeste homolog 1 (Drosophila) (EZH1), mRNA [NM_001991]
FADD	5	1	A_24_P278637	Homo sapiens Fas (TNFRSF6)-associated via death domain (FADD), mRNA [NM_003824]
FADS1	5	1	A_24_P192994	Homo sapiens fatty acid desaturase 1 (FADS1), mRNA [NM_013402]
FAM110C	5	0	A_32_P47643	Homo sapiens mRNA; cDNA DKFZp586L2424 (from clone DKFZp586L2424). [AL137761]
FAM118A	5	1	A_24_P922948	Protein FAM118A. [Source:Uniprot/SWISSPROT;Acc:Q9NWS6] [ENST00000216214]
FAM118B	5	0	A_23_P319492	Homo sapiens family with sequence similarity 118, member B (FAM118B), mRNA [NM_024556]
FAM120B	5	1	A_24_P346181	PPARgamma constitutive coactivator 1 [Source:RefSeq_peptide;Acc:NP_115824] [ENST00000366751]
FAM123B	5	1	A_23_P308150	Homo sapiens family with sequence similarity 123B (FAM123B), mRNA [NM_152424]
FAM40A	5	1	A_23_P320457	Homo sapiens family with sequence similarity 40, member A (FAM40A), mRNA [NM_033088]
FAM62A	5	1	A_23_P150852	Homo sapiens family with sequence similarity 62 (C2 domain containing), member A (FAM62A), mRNA [NM_015292]
FAM63A	5	1	A_24_P942163	family with sequence similarity 63, member A (FAM63A), transcript variant 1, mRNA [Source:RefSeq_dna;Acc:NM_018379] [ENST00000368945]
FASN	5	1	A_23_P44132	Homo sapiens fatty acid synthase (FASN), mRNA [NM_004104]
FAT	5	0	A_23_P69586	Homo sapiens FAT tumor suppressor homolog 1 (Drosophila) (FAT), mRNA [NM_005245]
FAT4	5	1	A_23_P18649	Homo sapiens cDNA: FLJ23056 fis, clone LNG03287. [AK026709]
FBLIM1	5	1	A_24_P94222	Homo sapiens filamin binding LIM protein 1 (FBLIM1), transcript variant 1, mRNA [NM_017556]
FBLN1	5	1	A_23_P433016	Homo sapiens fibulin 1 (FBLN1), transcript variant C, mRNA [NM_001996]
FBXO46	5	0	A_23_P27744	Homo sapiens F-box protein 46 (FBXO46), mRNA [NM_001080469]
FBXW7	5	1	A_24_P174613	Homo sapiens F-box and WD repeat domain containing 7 (FBXW7), transcript variant 1, mRNA [NM_033632]
FGFBP3	5	1	A_24_P201381	Homo sapiens fibroblast growth factor binding protein 3 (FGFBP3), mRNA [NM_152429]
FIGNL1	5	1	A_23_P302681	Homo sapiens fidgetin-like 1 (FIGNL1), transcript variant 2, mRNA [NM_022116]
FLJ10081	5	0	A_24_P174316	Homo sapiens hypothetical protein FLJ10081 (FLJ10081), mRNA [NM_017991]
FLJ10490	5	1	A_23_P153524	Homo sapiens hypothetical protein FLJ10490 (FLJ10490), mRNA [NM_018111]
FLJ11235	5	0	A_24_P188975	Homo sapiens cDNA FLJ11235 fis, clone PLACE1008488. [AK002097]
FLJ23577	5	0	A_23_P382081	Homo sapiens KPL2 protein (FLJ23577), transcript variant 2, mRNA [NM_144722]
FLJ30092	5	0	A_23_P162702	Homo sapiens mRNA for KIAA0614 protein, partial cds. [AB014514]
FLJ38020	5	0	A_24_P68358	Homo sapiens similar to absent in melanoma 1 (FLJ38020), mRNA [NM_001039775]
FLJ40330	5	0	A_32_P126467	Homo sapiens cDNA clone IMAGE:5167446. [BC031698]
FLJ40722	5	0	A_32_P214925	Homo sapiens hypothetical protein FLJ40722 (FLJ40722), mRNA [NM_173678]
FN1	5	1	A_24_P85539	Homo sapiens fibronectin 1 (FN1), transcript variant 1, mRNA [NM_212482]
FNDC3B	5	1	A_24_P919304	Homo sapiens fibronectin type III domain containing 3B, mRNA (cDNA clone IMAGE:3882800), complete cds. [BC012204]
FUT2	5	1	A_24_P942969	Homo sapiens fucosyltransferase 2 (secretor status included) (FUT2), mRNA [NM_000511]
FUT4	5	1	A_23_P12965	Homo sapiens fucosyltransferase 4 (alpha (1,3) fucosyltransferase, myeloid-specific) (FUT4), mRNA [NM_002033]
GAPVD1	5	1	A_23_P417575	Homo sapiens GTPase activating protein and VPS9 domains 1 (GAPVD1), mRNA [NM_015635]
GCC1	5	1	A_23_P71094	Homo sapiens GRIP and coiled-coil domain containing 1 (GCC1), mRNA [NM_024523]
GDA	5	1	A_24_P393571	Homo sapiens guanine deaminase (GDA), mRNA [NM_004293]
GDAP2	5	1	A_24_P233878	Homo sapiens ganglioside induced differentiation associated protein 2 (GDAP2), mRNA [NM_017686]
GEMIN4	5	1	A_23_P66872	Homo sapiens gem (nuclear organelle) associated protein 4 (GEMIN4), mRNA [NM_015721]
GGCX	5	1	A_32_P181103	Homo sapiens gamma-glutamyl carboxylase (GGCX), mRNA [NM_000821]
GIMAP2	5	1	A_23_P368681	Homo sapiens GTPase, IMAP family member 2 (GIMAP2), mRNA [NM_015660]
GIT2	5	1	A_23_P335848	Homo sapiens G protein-coupled receptor kinase interactor 2 (GIT2), transcript variant 1, mRNA [NM_057169]
GLI2	5	0	A_23_P500034	Homo sapiens GLI-Kruppel family member GLI2 (GLI2), mRNA [NM_005270]
GLS	5	1	A_24_P294233	Homo sapiens glutaminase (GLS), mRNA [NM_014905]
GMPPB	5	1	A_24_P941845	Homo sapiens cDNA FLJ14257 fis, clone PLACE1000547, highly similar to Homo sapiens GDP-mannose pyrophosphorylase B (GMPPB) mRNA. [AK024319]
GNAI1	5	1	A_23_P122976	Homo sapiens guanine nucleotide binding protein (G protein), alpha inhibiting activity polypeptide 1 (GNAI1), mRNA [NM_002069]
GOLGB1	5	1	A_24_P240137	Homo sapiens golgi autoantigen, golgin subfamily b, macrogolgin (with transmembrane signal), 1 (GOLGB1), mRNA [NM_004487]
GPR177	5	1	A_24_P256380	Homo sapiens G protein-coupled receptor 177 (GPR177), transcript variant 1, mRNA [NM_024911]
GPR35	5	1	A_23_P154245	Homo sapiens G protein-coupled receptor 35 (GPR35), mRNA [NM_005301]
GPR39	5	1	A_23_P79155	Homo sapiens G protein-coupled receptor 39 (GPR39), mRNA [NM_001508]
GPR81	5	1	A_23_P394246	Probable G-protein coupled receptor 81 (G-protein coupled receptor 104). [Source:Uniprot/SWISSPROT;Acc:Q9BXC0] [ENST00000356987]
GPRC5B	5	1	A_23_P324327	Homo sapiens G protein-coupled receptor, family C, group 5, member B (GPRC5B), mRNA [NM_016235]
HCN3	5	1	A_23_P34827	Homo sapiens hyperpolarization activated cyclic nucleotide-gated potassium channel 3 (HCN3), mRNA [NM_020897]
HDHD3	5	1	A_23_P112548	Homo sapiens haloacid dehalogenase-like hydrolase domain containing 3 (HDHD3), mRNA [NM_031219]
HPDL	5	1	A_23_P74449	Homo sapiens 4-hydroxyphenylpyruvate dioxygenase-like (HPDL), mRNA [NM_032756]
HPS6	5	1	A_23_P115683	Homo sapiens Hermansky-Pudlak syndrome 6 (HPS6), mRNA [NM_024747]
HSD17B1	5	1	A_32_P80897	Homo sapiens, clone IMAGE:5443970, mRNA, partial cds. [BC033110]
HSPC049	5	0	A_23_P215132	Homo sapiens HSPC049 protein (HSPC049), mRNA [NM_014149]
IBRDC1	5	0	A_23_P353005	Homo sapiens IBR domain containing 1 (IBRDC1), mRNA [NM_152553]
IGFBP3	5	0	A_24_P320699	Homo sapiens insulin-like growth factor binding protein 3 (IGFBP3), transcript variant 1, mRNA [NM_001013398]
IPPK	5	1	A_23_P123582	Homo sapiens inositol 1,3,4,5,6-pentakisphosphate 2-kinase (IPPK), mRNA [NM_022755]
IQSEC1	5	1	A_24_P414187	Homo sapiens IQ motif and Sec7 domain 1 (IQSEC1), mRNA [NM_014869]
ISCA2	5	1	A_23_P151746	Homo sapiens iron-sulfur cluster assembly 2 homolog (S. cerevisiae) (ISCA2), mRNA [NM_194279]
ITGA2	5	1	A_32_P208076	Homo sapiens integrin, alpha 2 (CD49B, alpha 2 subunit of VLA-2 receptor) (ITGA2), mRNA [NM_002203]
ITGA6	5	1	A_23_P210176	Homo sapiens integrin, alpha 6 (ITGA6), transcript variant 2, mRNA [NM_000210]
JAG1	5	1	A_23_P210763	Homo sapiens jagged 1 (Alagille syndrome) (JAG1), mRNA [NM_000214]
JMJD2C	5	1	A_23_P112201	Homo sapiens jumonji domain containing 2C (JMJD2C), mRNA [NM_015061]
JRK	5	1	A_24_P230156	Homo sapiens jerky homolog (mouse) (JRK), transcript variant 1, mRNA [NM_003724]
KALRN	5	1	A_24_P410797	Homo sapiens cDNA FLJ43991 fis, clone TESTI4019843, highly similar to Rattus norvegicus huntingtin-associated protein interacting protein (duo) (Hapip). [AK125979]
KCNK5	5	1	A_23_P319423	Homo sapiens potassium channel, subfamily K, member 5 (KCNK5), mRNA [NM_003740]
KCNN4	5	1	A_23_P67529	Homo sapiens potassium intermediate/small conductance calcium-activated channel, subfamily N, member 4 (KCNN4), mRNA [NM_002250]
KIAA0329	5	1	A_32_P355396	Homo sapiens KIAA0329 (KIAA0329), mRNA [NM_014844]
KIAA0467	5	0	A_24_P333901	Homo sapiens KIAA0467 (KIAA0467), mRNA [NM_015284]
KIAA0841	5	0	A_23_P349771	Homo sapiens mRNA for KIAA0841 protein, partial cds. [AB020648]
KIAA0922	5	1	A_23_P257250	Homo sapiens KIAA0922 (KIAA0922), mRNA [NM_015196]
KIAA1344	5	0	A_23_P398836	Homo sapiens KIAA1344 (KIAA1344), mRNA [NM_020784]
KIAA1383	5	0	A_23_P413021	Homo sapiens KIAA1383 protein, mRNA (cDNA clone MGC:33261 IMAGE:5266476), complete cds. [BC036663]
KIAA1432	5	0	A_24_P49447	Homo sapiens mRNA for KIAA1432 protein, partial cds. [AB037853]
KIAA1467	5	0	A_23_P394567	Homo sapiens KIAA1467 (KIAA1467), mRNA [NM_020853]
KIAA1529	5	0	A_32_P180315	Homo sapiens KIAA1529 (KIAA1529), mRNA [NM_020893]
KIAA1542	5	1	A_32_P8251	Homo sapiens CTD-binding SR-like protein rA9 (KIAA1542), mRNA [NM_020901]
KIAA1666	5	0	A_23_P154962	Homo sapiens KIAA1666 protein, mRNA (cDNA clone IMAGE:4827837), complete cds. [BC035246]
KIAA2002	5	0	A_24_P109652	Homo sapiens mRNA for KIAA2002 protein. [AB082533]
KIF13B	5	1	A_32_P165611	Homo sapiens kinesin family member 13B (KIF13B), mRNA [NM_015254]
KIF15	5	1	A_23_P80902	Homo sapiens kinesin family member 15 (KIF15), mRNA [NM_020242]
KIF5C	5	1	A_32_P154473	Homo sapiens kinesin family member 5C (KIF5C), mRNA [NM_004522]
KLC1	5	1	A_24_P932760	Homo sapiens cDNA FLJ35569 fis, clone SPLEN2005783. [AK092888]
KLF15	5	1	A_24_P20327	Homo sapiens Kruppel-like factor 15 (KLF15), mRNA [NM_014079]
KLHL25	5	1	A_23_P65797	Homo sapiens kelch-like 25 (Drosophila) (KLHL25), mRNA [NM_022480]
L1CAM	5	1	A_24_P207995	Homo sapiens L1 cell adhesion molecule (L1CAM), transcript variant 1, mRNA [NM_000425]
L3MBTL	5	1	A_23_P501961	Homo sapiens l(3)mbt-like (Drosophila) (L3MBTL), transcript variant II, mRNA [NM_032107]
LAMA3	5	1	A_24_P687302	Homo sapiens laminin, alpha 3 (LAMA3), transcript variant 1, mRNA [NM_198129]
LAMA4	5	1	A_23_P133656	Homo sapiens laminin, alpha 4 (LAMA4), mRNA [NM_002290]
LAMB1	5	0	A_23_P94030	Homo sapiens laminin, beta 1 (LAMB1), mRNA [NM_002291]
LAMB2	5	1	A_23_P21382	Homo sapiens laminin, beta 2 (laminin S) (LAMB2), mRNA [NM_002292]
LAMC1	5	1	A_23_P201628	Homo sapiens laminin, gamma 1 (formerly LAMB2) (LAMC1), mRNA [NM_002293]
LAMC2	5	1	A_23_P201636	Homo sapiens laminin, gamma 2 (LAMC2), transcript variant 1, mRNA [NM_005562]
LAMP1	5	1	A_24_P304549	Homo sapiens lysosomal-associated membrane protein 1 (LAMP1), mRNA [NM_005561]
LANCL3	5	1	A_32_P57292	Homo sapiens LanC lantibiotic synthetase component C-like 3 (bacterial) (LANCL3), mRNA [NM_198511]
LARS2	5	1	A_23_P212397	Homo sapiens leucyl-tRNA synthetase 2, mitochondrial (LARS2), nuclear gene encoding mitochondrial protein, mRNA [NM_015340]
LCMT2	5	1	A_23_P106505	Homo sapiens leucine carboxyl methyltransferase 2 (LCMT2), mRNA [NM_014793]
LDOC1L	5	1	A_24_P96474	Homo sapiens leucine zipper, down-regulated in cancer 1-like (LDOC1L), mRNA [NM_032287]
LMO7	5	1	A_24_P301146	Homo sapiens LIM domain 7 (LMO7), mRNA [NM_005358]
LOC150759	5	0	A_24_P391591	Homo sapiens cDNA FLJ33034 fis, clone THYMU2000236. [AK057596]
LOC158402	5	0	A_24_P509893	Homo sapiens cDNA FLJ31796 fis, clone NT2RI2008841. [AK056358]
LOC256273	5	0	A_32_P396186	Homo sapiens cDNA FLJ10046 fis, clone HEMBA1001133. [AK000908]
LOC283174	5	1	A_24_P904484	Homo sapiens cDNA FLJ41855 fis, clone NT2RI3005724. [AK123849]
LOC344405	5	0	A_24_P118011	Homo sapiens hypothetical LOC344405 (LOC344405), mRNA [NM_001080459]
LOC388796	5	0	A_24_P694738	Homo sapiens mRNA; cDNA DKFZp686B0328 (from clone DKFZp686B0328). [BX640887]
LOC401431	5	0	A_32_P146659	Homo sapiens hypothetical gene LOC401431 (LOC401431), mRNA [NM_001008745]
LOC642897	5	0	A_24_P84401	PREDICTED: Homo sapiens similar to N6-DNA methyltransferase A (LOC642897), mRNA [XR_018198]
LOC648662	5	0	A_24_P213284	PREDICTED: Homo sapiens similar to mitochondrial DNA-directed RNA polymerase precursor (LOC648662), mRNA [XR_019258]
LOC729391	5	0	A_24_P761386	PREDICTED: Homo sapiens similar to ring finger and WD repeat domain 2 isoform a (LOC729391), mRNA [XM_001130134]
LOC731514	5	0	A_24_P571864	PREDICTED: Homo sapiens similar to beta-1,4-mannosyltransferase (LOC731514), mRNA [XR_015505]
LOC732215	5	0	A_32_P124833	PREDICTED: Homo sapiens similar to 3-oxoacid CoA transferase 2 (LOC732215), mRNA [XR_015772]
LONRF2	5	1	A_32_P190303	Homo sapiens LON peptidase N-terminal domain and ring finger 2 (LONRF2), mRNA [NM_198461]
LOXL4	5	1	A_24_P406754	Homo sapiens lysyl oxidase-like 4 (LOXL4), mRNA [NM_032211]
LRP11	5	0	A_23_P19657	Homo sapiens low density lipoprotein receptor-related protein 11 (LRP11), mRNA [NM_032832]
LRP4	5	1	A_24_P403561	Homo sapiens low density lipoprotein receptor-related protein 4 (LRP4), mRNA [NM_002334]
LRP5L	5	1	A_24_P387514	Homo sapiens low density lipoprotein receptor-related protein 5-like (LRP5L), mRNA [NM_182492]
MAN1A1	5	1	A_23_P156431	Homo sapiens mannosidase, alpha, class 1A, member 1 (MAN1A1), mRNA [NM_005907]
MAP4	5	1	A_24_P240242	Homo sapiens microtubule-associated protein 4 (MAP4), transcript variant 1, mRNA [NM_002375]
MCM3APAS	5	0	A_24_P117301	Homo sapiens MCM3 minichromosome maintenance deficient 3 (S. cerevisiae) associated protein antisense (MCM3APAS) on chromosome 21 [NR_002776]
MESP1	5	1	A_23_P77223	Homo sapiens mesoderm posterior 1 homolog (mouse) (MESP1), mRNA [NM_018670]
METTL3	5	1	A_23_P54064	Homo sapiens methyltransferase like 3 (METTL3), mRNA [NM_019852]
METTL7B	5	1	A_24_P64653	Homo sapiens methyltransferase like 7B (METTL7B), mRNA [NM_152637]
MFSD4	5	1	A_24_P51115	Homo sapiens major facilitator superfamily domain containing 4 (MFSD4), mRNA [NM_181644]
MGA	5	0	A_23_P37654	Homo sapiens MAX gene associated (MGA), mRNA [NM_001080541]
MGC11102	5	0	A_32_P749354	Homo sapiens hypothetical protein MGC11102 (MGC11102), mRNA [NM_032325]
MGC15634	5	0	A_23_P104138	Homo sapiens cDNA clone IMAGE:3344302. [BC007286]
MID2	5	1	A_23_P159956	Homo sapiens midline 2 (MID2), transcript variant 1, mRNA [NM_012216]
MIRH1	5	0	A_32_P139196	Homo sapiens C13orf25 v_2 mRNA, complete cds, miR-91-precursor-13 micro RNA, microRNA miR-91, microRNA miR-17, miR-18-precursor-13 micro RNA, microRNA miR-18, miR-19a-precursor-13 micro RNA, microRNA miR-19a, microRNA miR-20, miR-19b-precursor-13...
MKI67	5	1	A_24_P346855	Homo sapiens antigen identified by monoclonal antibody Ki-67 (MKI67), mRNA [NM_002417]
MKL1	5	1	A_23_P348138	Homo sapiens megakaryoblastic leukemia (translocation) 1 (MKL1), mRNA [NM_020831]
MLPH	5	1	A_23_P165778	Homo sapiens melanophilin (MLPH), transcript variant 1, mRNA [NM_024101]
MON2	5	0	A_24_P933503	Homo sapiens MON2 homolog (S. cerevisiae) (MON2), mRNA [NM_015026]
MORC2	5	1	A_24_P100234	Homo sapiens MORC family CW-type zinc finger 2 (MORC2), mRNA [NM_014941]
MPHOSPH1	5	0	A_23_P75071	Homo sapiens M-phase phosphoprotein 1 (MPHOSPH1), mRNA [NM_016195]
MRE11A	5	1	A_24_P312671	Homo sapiens MRE11 meiotic recombination 11 homolog A (S. cerevisiae) (MRE11A), transcript variant 2, mRNA [NM_005590]
MSH6	5	1	A_23_P102202	Homo sapiens mutS homolog 6 (E. coli) (MSH6), mRNA [NM_000179]
MTERF	5	1	A_32_P232704	Homo sapiens mRNA; cDNA DKFZp667I072 (from clone DKFZp667I072). [AL832861]
MTMR3	5	1	A_24_P202978	Homo sapiens myotubularin related protein 3 (MTMR3), transcript variant 3, mRNA [NM_021090]
MYH9	5	1	A_24_P408424	Homo sapiens myosin, heavy chain 9, non-muscle (MYH9), mRNA [NM_002473]
MYO18A	5	1	A_23_P78122	Homo sapiens myosin XVIIIA (MYO18A), transcript variant 1, mRNA [NM_078471]
MYO5A	5	1	A_23_P117654	Homo sapiens myosin VA (heavy chain 12, myoxin) (MYO5A), mRNA [NM_000259]
NAG	5	1	A_23_P90752	Homo sapiens neuroblastoma-amplified protein (NAG), mRNA [NM_015909]
NARG1	5	1	A_24_P226116	Homo sapiens NMDA receptor regulated 1 (NARG1), mRNA [NM_057175]
NAT8L	5	1	A_24_P91991	Homo sapiens N-acetyltransferase 8-like (NAT8L), mRNA [NM_178557]
NCDN	5	1	A_23_P97736	Homo sapiens neurochondrin (NCDN), transcript variant 3, mRNA [NM_014284]
NEIL3	5	1	A_23_P155711	Homo sapiens nei endonuclease VIII-like 3 (E. coli) (NEIL3), mRNA [NM_018248]
NEK1	5	1	A_32_P68050	Homo sapiens NIMA (never in mitosis gene a)-related kinase 1 (NEK1), mRNA [NM_012224]
NF1	5	1	A_24_P917026	Homo sapiens neurofibromin 1 (neurofibromatosis, von Recklinghausen disease, Watson disease) (NF1), transcript variant 1, mRNA [NM_001042492]
NFE2L3	5	1	A_24_P136653	Homo sapiens nuclear factor (erythroid-derived 2)-like 3 (NFE2L3), mRNA [NM_004289]
NFYA	5	1	A_23_P214425	Nuclear transcription factor Y subunit alpha (Nuclear transcription factor Y subunit A) (NF-YA) (CAAT-box DNA-binding protein subunit A). [Source:Uniprot/SWISSPROT;Acc:P23511] [ENST00000341376]
NOC3L	5	0	A_23_P202496	Homo sapiens nucleolar complex associated 3 homolog (S. cerevisiae) (NOC3L), mRNA [NM_022451]
NPEPPS	5	1	A_23_P84836	Homo sapiens aminopeptidase puromycin sensitive (NPEPPS), mRNA [NM_006310]
NPHP4	5	0	A_23_P351734	Homo sapiens nephronophthisis 4 (NPHP4), mRNA [NM_015102]
NT5DC3	5	1	A_32_P76720	Homo sapiens 5'-nucleotidase domain containing 3 (NT5DC3), transcript variant 2, mRNA [NM_016575]
NUDT18	5	1	A_23_P123454	Homo sapiens nudix (nucleoside diphosphate linked moiety X)-type motif 18 (NUDT18), mRNA [NM_024815]
NUDT6	5	1	A_23_P155857	Homo sapiens nudix (nucleoside diphosphate linked moiety X)-type motif 6 (NUDT6), transcript variant 2, mRNA [NM_198041]
NUP98	5	1	A_24_P141522	Homo sapiens nucleoporin 98kDa (NUP98), transcript variant 1, mRNA [NM_016320]
OGT	5	0	A_23_P381979	Homo sapiens O-linked N-acetylglucosamine (GlcNAc) transferase (UDP-N-acetylglucosamine:polypeptide-N-acetylglucosaminyl transferase) (OGT), transcript variant 1, mRNA [NM_181672]
P2RY5	5	1	A_23_P2705	Homo sapiens purinergic receptor P2Y, G-protein coupled, 5 (P2RY5), mRNA [NM_005767]
PACSIN1	5	1	A_24_P149266	Homo sapiens protein kinase C and casein kinase substrate in neurons 1 (PACSIN1), mRNA [NM_020804]
PACSIN2	5	1	A_32_P38145	Homo sapiens protein kinase C and casein kinase substrate in neurons 2 (PACSIN2), mRNA [NM_007229]
PACSIN3	5	1	A_24_P381136	Homo sapiens protein kinase C and casein kinase substrate in neurons 3 (PACSIN3), mRNA [NM_016223]
PANK4	5	1	A_23_P149690	Homo sapiens pantothenate kinase 4 (PANK4), mRNA [NM_018216]
PAQR9	5	1	A_32_P196193	Homo sapiens progestin and adipoQ receptor family member IX (PAQR9), mRNA [NM_198504]
PARG	5	1	A_23_P97810	Homo sapiens poly (ADP-ribose) glycohydrolase (PARG), mRNA [NM_003631]
PARP16	5	1	A_23_P163278	Homo sapiens poly (ADP-ribose) polymerase family, member 16 (PARP16), mRNA [NM_017851]
PARS2	5	1	A_24_P54253	Homo sapiens prolyl-tRNA synthetase 2, mitochondrial (putative) (PARS2), mRNA [NM_152268]
PC	5	1	A_23_P161647	Homo sapiens pyruvate carboxylase (PC), nuclear gene encoding mitochondrial protein, transcript variant 1, mRNA [NM_000920]
PCYOX1L	5	1	A_23_P30275	Homo sapiens prenylcysteine oxidase 1 like (PCYOX1L), mRNA [NM_024028]
PDE5A	5	1	A_23_P500844	Homo sapiens phosphodiesterase 5A, cGMP-specific (PDE5A), transcript variant 1, mRNA [NM_001083]
PDGFB	5	1	A_24_P339944	Homo sapiens platelet-derived growth factor beta polypeptide (simian sarcoma viral (v-sis) oncogene homolog) (PDGFB), transcript variant 1, mRNA [NM_002608]
PGAP1	5	1	A_24_P942850	Homo sapiens GPI deacylase (PGAP1), mRNA [NM_024989]
PGBD2	5	1	A_23_P334777	Homo sapiens piggyBac transposable element derived 2 (PGBD2), transcript variant 1, mRNA [NM_170725]
PHF17	5	1	A_23_P410587	Homo sapiens PHD finger protein 17 (PHF17), transcript variant S, mRNA [NM_024900]
PHF3	5	0	A_23_P70371	Homo sapiens PHD finger protein 3 (PHF3), mRNA [NM_015153]
PHF8	5	1	A_24_P942253	Homo sapiens PHD finger protein 8 (PHF8), mRNA [NM_015107]
PHLDB1	5	0	A_23_P24555	Homo sapiens pleckstrin homology-like domain, family B, member 1 (PHLDB1), mRNA [NM_015157]
PHLPP	5	1	A_23_P89762	Homo sapiens PH domain and leucine rich repeat protein phosphatase (PHLPP), mRNA [NM_194449]
PIGO	5	1	A_23_P60240	Homo sapiens phosphatidylinositol glycan anchor biosynthesis, class O (PIGO), transcript variant 1, mRNA [NM_032634]
PIK3C3	5	1	A_23_P164536	Homo sapiens phosphoinositide-3-kinase, class 3 (PIK3C3), mRNA [NM_002647]
PLCL2	5	1	A_24_P281988	Homo sapiens phospholipase C-like 2 (PLCL2), mRNA [NM_015184]
PLEC1	5	1	A_23_P22119	Homo sapiens plectin 1, intermediate filament binding protein 500kDa (PLEC1), transcript variant 6, mRNA [NM_201380]
PLEKHG1	5	0	A_24_P6517	Homo sapiens pleckstrin homology domain containing, family G (with RhoGef domain) member 1 (PLEKHG1), mRNA [NM_001029884]
PLEKHG3	5	0	A_32_P311737	Homo sapiens mRNA for KIAA0599 protein, partial cds. [AB011171]
PLEKHJ1	5	1	A_24_P202717	Homo sapiens pleckstrin homology domain containing, family J member 1 (PLEKHJ1), mRNA [NM_018049]
PLXNA1	5	1	A_23_P69068	Homo sapiens plexin A1 (PLXNA1), mRNA [NM_032242]
POLA2	5	1	A_23_P161615	Homo sapiens polymerase (DNA directed), alpha 2 (70kD subunit) (POLA2), mRNA [NM_002689]
POLQ	5	0	A_23_P333998	Homo sapiens clone HQ0327 PRO0327 mRNA, complete cds. [AF090919]
POLRMT	5	1	A_32_P98847	Homo sapiens polymerase (RNA) mitochondrial (DNA directed) (POLRMT), nuclear gene encoding mitochondrial protein, mRNA [NM_005035]
PRKAB1	5	1	A_23_P204503	Homo sapiens protein kinase, AMP-activated, beta 1 non-catalytic subunit (PRKAB1), mRNA [NM_006253]
PRKDC	5	1	A_32_P25204	Homo sapiens protein kinase, DNA-activated, catalytic polypeptide (PRKDC), transcript variant 1, mRNA [NM_006904]
PRR12	5	0	A_23_P55948	Homo sapiens mRNA for KIAA1205 protein, partial cds. [AB033031]
PRUNE	5	1	A_23_P21316	Homo sapiens prune homolog (Drosophila) (PRUNE), mRNA [NM_021222]
PTPRE	5	1	A_24_P213503	Homo sapiens protein tyrosine phosphatase, receptor type, E (PTPRE), transcript variant 1, mRNA [NM_006504]
PTPRF	5	1	A_24_P385313	Homo sapiens protein tyrosine phosphatase, receptor type, F (PTPRF), transcript variant 1, mRNA [NM_002840]
PTPRR	5	1	A_23_P47924	Homo sapiens protein tyrosine phosphatase, receptor type, R (PTPRR), transcript variant 1, mRNA [NM_002849]
QPCTL	5	0	A_23_P130787	Homo sapiens glutaminyl-peptide cyclotransferase-like (QPCTL), mRNA [NM_017659]
RAB20	5	1	A_24_P22050	Homo sapiens RAB20, member RAS oncogene family (RAB20), mRNA [NM_017817]
RAD50	5	1	A_23_P250404	Homo sapiens RAD50 homolog (S. cerevisiae) (RAD50), transcript variant 1, mRNA [NM_005732]
RASA1	5	1	A_23_P18939	Homo sapiens RAS p21 protein activator (GTPase activating protein) 1 (RASA1), transcript variant 1, mRNA [NM_002890]
RASAL1	5	1	A_23_P139600	Homo sapiens RAS protein activator like 1 (GAP1 like) (RASAL1), mRNA [NM_004658]
RASAL2	5	1	A_23_P502747	Homo sapiens RAS protein activator like 2 (RASAL2), transcript variant 2, mRNA [NM_170692]
RBM16	5	1	A_23_P111306	Homo sapiens RNA binding motif protein 16 (RBM16), mRNA [NM_014892]
RCP9	5	1	A_24_P916656	Homo sapiens calcitonin gene-related peptide-receptor component protein (RCP9), transcript variant 1, mRNA [NM_014478]
REPS2	5	1	A_32_P100109	Homo sapiens RALBP1 associated Eps domain containing 2 (REPS2), transcript variant 1, mRNA [NM_004726]
RFC3	5	1	A_32_P197016	Homo sapiens replication factor C (activator 1) 3, 38kDa (RFC3), transcript variant 2, mRNA [NM_181558]
RGS12	5	1	A_23_P352435	Homo sapiens regulator of G-protein signalling 12 (RGS12), transcript variant 2, mRNA [NM_002926]
RIF1	5	0	A_24_P34476	Homo sapiens RAP1 interacting factor homolog (yeast) (RIF1), mRNA [NM_018151]
RIPK3	5	1	A_23_P14559	Homo sapiens receptor-interacting serine-threonine kinase 3 (RIPK3), mRNA [NM_006871]
RNF19	5	0	A_24_P411899	Homo sapiens ring finger protein 19 (RNF19), transcript variant 1, mRNA [NM_183419]
RNF214	5	1	A_24_P32520	Homo sapiens ring finger protein 214 (RNF214), transcript variant 2, mRNA [NM_001077239]
RP11-125A7.3	5	0	A_24_P109351	Homo sapiens KIAA0564 protein (KIAA0564), transcript variant 2, mRNA [NM_001009814]
RWDD2	5	0	A_23_P255076	Homo sapiens RWD domain containing 2 (RWDD2), mRNA [NM_033411]
SASS6	5	1	A_24_P349151	Homo sapiens spindle assembly 6 homolog (C. elegans) (SASS6), mRNA [NM_194292]
SDAD1	5	1	A_23_P7056	Homo sapiens SDA1 domain containing 1 (SDAD1), mRNA [NM_018115]
SEC24A	5	0	A_23_P394605	Homo sapiens SEC24 related gene family, member A (S. cerevisiae) (SEC24A), mRNA [NM_021982]
SEC31B	5	1	A_23_P35564	Homo sapiens SEC31 homolog B (S. cerevisiae) (SEC31B), mRNA [NM_015490]
SEC61A2	5	1	A_23_P161197	Homo sapiens Sec61 alpha 2 subunit (S. cerevisiae) (SEC61A2), mRNA [NM_018144]
SEMA3A	5	1	A_24_P192301	Homo sapiens sema domain, immunoglobulin domain (Ig), short basic domain, secreted, (semaphorin) 3A (SEMA3A), mRNA [NM_006080]
SFT2D3	5	1	A_23_P5568	Homo sapiens SFT2 domain containing 3 (SFT2D3), mRNA [NM_032740]
SH3BP2	5	1	A_24_P226020	Homo sapiens SH3-domain binding protein 2 (SH3BP2), mRNA [NM_003023]
SH3PX3	5	1	A_23_P254404	Homo sapiens SH3 and PX domain containing 3 (SH3PX3), mRNA [NM_153271]
SH3PXD2B	5	0	A_32_P24585	Homo sapiens SH3 and PX domains 2B (SH3PXD2B), mRNA [NM_001017995]
SLC16A2	5	1	A_23_P137097	Homo sapiens solute carrier family 16, member 2 (monocarboxylic acid transporter 8) (SLC16A2), mRNA [NM_006517]
SLC16A3	5	0	A_23_P158725	Homo sapiens solute carrier family 16, member 3 (monocarboxylic acid transporter 4) (SLC16A3), transcript variant 2, mRNA [NM_004207]
SLC16A7	5	1	A_32_P130630	Homo sapiens solute carrier family 16, member 7 (monocarboxylic acid transporter 2) (SLC16A7), mRNA [NM_004731]
SLC19A1	5	0	A_23_P29083	Homo sapiens solute carrier family 19 (folate transporter), member 1 (SLC19A1), mRNA [NM_194255]
SLC25A12	5	1	A_24_P405313	Homo sapiens solute carrier family 25 (mitochondrial carrier, Aralar), member 12 (SLC25A12), mRNA [NM_003705]
SLC25A37	5	0	A_24_P64100	Homo sapiens FP15737 mRNA, complete cds. [AF495725]
SLC26A9	5	1	A_23_P201248	Homo sapiens solute carrier family 26, member 9 (SLC26A9), transcript variant 1, mRNA [NM_052934]
SLC27A1	5	1	A_24_P382489	Homo sapiens solute carrier family 27 (fatty acid transporter), member 1 (SLC27A1), mRNA [NM_198580]
SLC27A4	5	1	A_24_P257971	Homo sapiens solute carrier family 27 (fatty acid transporter), member 4 (SLC27A4), mRNA [NM_005094]
SLC29A3	5	1	A_23_P46871	Homo sapiens solute carrier family 29 (nucleoside transporters), member 3 (SLC29A3), mRNA [NM_018344]
SLC46A1	5	1	A_24_P159548	Homo sapiens proton-coupled folate transporter (PCFT), mRNA [NM_080669]
SLCO4A1	5	1	A_23_P5903	Homo sapiens solute carrier organic anion transporter family, member 4A1 (SLCO4A1), mRNA [NM_016354]
SMYD4	5	1	A_24_P307175	Homo sapiens SET and MYND domain containing 4 (SMYD4), mRNA [NM_052928]
SNF1LK2	5	1	A_23_P138957	Homo sapiens SNF1-like kinase 2 (SNF1LK2), mRNA [NM_015191]
SNX19	5	0	A_23_P98345	Homo sapiens sorting nexin 19 (SNX19), mRNA [NM_014758]
SNX27	5	1	A_24_P233960	Homo sapiens sorting nexin family member 27 (SNX27), mRNA [NM_030918]
SOCS6	5	1	A_24_P91272	Homo sapiens suppressor of cytokine signaling 6 (SOCS6), mRNA [NM_004232]
SON	5	1	A_23_P402733	Homo sapiens SON DNA binding protein (SON), transcript variant b, mRNA [NM_032195]
SOX13	5	1	A_23_P85703	Homo sapiens SRY (sex determining region Y)-box 13 (SOX13), mRNA [NM_005686]
SREBF1	5	0	A_24_P390784	Homo sapiens sterol regulatory element binding transcription factor 1 (SREBF1), transcript variant 1, mRNA [NM_001005291]
STARD9	5	0	A_32_P130641	StAR-related lipid transfer protein 9 (StARD9) (START domain- containing protein 9) (Fragment). [Source:Uniprot/SWISSPROT;Acc:Q9P2P6] [ENST00000290607]
SUFU	5	1	A_23_P425304	Homo sapiens suppressor of fused homolog (Drosophila) (SUFU), mRNA [NM_016169]
SYCP2	5	1	A_23_P210675	Homo sapiens synaptonemal complex protein 2 (SYCP2), mRNA [NM_014258]
TAOK2	5	1	A_23_P308673	Homo sapiens TAO kinase 2 (TAOK2), transcript variant 1, mRNA [NM_004783]
TBC1D3	5	1	A_32_P24372	Homo sapiens TBC1 domain family, member 3 (TBC1D3), mRNA [NM_032258]
TBC1D4	5	0	A_23_P88095	Homo sapiens TBC1 domain family, member 4 (TBC1D4), mRNA [NM_014832]
TBCD	5	0	A_24_P275873	Homo sapiens tubulin folding cofactor D (TBCD), mRNA [NM_005993]
TCHP	5	1	A_23_P151159	Homo sapiens trichoplein, keratin filament binding (TCHP), mRNA [NM_032300]
THAP8	5	1	A_24_P296907	Homo sapiens THAP domain containing 8 (THAP8), mRNA [NM_152658]
THC2519808	5	0	A_24_P198820	Unknown
THC2526765	5	0	A_32_P27373	CV569217 od02h01.y1 Human keratoconus cornea, unamplified, (od/oe) Homo sapiens cDNA clone od02h01 5', mRNA sequence [CV569217]
THC2537856	5	0	A_32_P169500	ALU1_HUMAN (P39188) Alu subfamily J sequence contamination warning entry, partial (14%) [THC2537856]
THC2575688	5	0	A_32_P225870	AI076466 oz28a02.x1 Soares_total_fetus_Nb2HF8_9w Homo sapiens cDNA clone IMAGE:1676618 3' similar to gb:X61123_rna1 BTG1 PROTEIN (HUMAN);, mRNA sequence [AI076466]
THC2632174	5	0	A_24_P259970	Unknown
THC2636678	5	0	A_32_P155826	Q69LK3_ORYSA (Q69LK3) Auxin-induced protein-like, partial (13%) [THC2636678]
THC2642212	5	0	A_32_P47301	Unknown
THC2642694	5	0	A_32_P105397	Q6TDT1_HUMAN (Q6TDT1) Protein transactivated by hepatitis B virus E antigen, partial (11%) [THC2642694]
THC2645710	5	0	A_32_P211752	Unknown
THC2648967	5	0	A_32_P13991	Unknown
THC2654608	5	0	A_24_P193257	Q961E2_DROME (Q961E2) GM14238p, partial (8%) [THC2654608]
THC2659348	5	0	A_32_P141708	BM091097 ig22c10.y1 Human Fetal Pancreas 1B Homo sapiens cDNA 5', mRNA sequence [BM091097]
THC2662279	5	0	A_24_P476386	Q5DBE9_SCHJA (Q5DBE9) SJCHGC01974 protein, partial (30%) [THC2662279]
THC2664654	5	0	A_32_P182511	Unknown
THC2672869	5	0	A_32_P107777	Q822A8_CHLCV (Q822A8) Ribonucleoside-diphosphate reductase, beta subunit, partial (5%) [THC2672869]
THC2693923	5	0	A_32_P113736	AY175578 antibody variable domain {Oryctolagus cuniculus} (exp=-1; wgp=0; cg=0), partial (11%) [THC2693923]
THC2751913	5	0	A_32_P84342	Unknown
THC2762149	5	0	A_24_P671842	BC037545 poly(ADP-ribosyl)transferase {Homo sapiens} (exp=-1; wgp=0; cg=0), partial (24%) [THC2762149]
THC2780391	5	0	A_32_P226801	AA890297 aj94e10.s1 Soares_parathyroid_tumor_NbHPA Homo sapiens cDNA clone IMAGE:1404138 3', mRNA sequence [AA890297]
THC2783834	5	0	A_24_P815062	Q4LUJ0_9BURK (Q4LUJ0) LrgB-like protein, partial (4%) [THC2783834]
THRAP3	5	1	A_23_P160367	Homo sapiens thyroid hormone receptor associated protein 3 (THRAP3), mRNA [NM_005119]
TJP3	5	0	A_23_P108157	Homo sapiens tight junction protein 3 (zona occludens 3) (TJP3), mRNA [NM_014428]
TK2	5	1	A_23_P351679	Homo sapiens thymidine kinase 2, mitochondrial (TK2), mRNA [NM_004614]
TLR1	5	0	A_23_P10873	Homo sapiens toll-like receptor 1 (TLR1), mRNA [NM_003263]
TLR3	5	1	A_23_P29922	Homo sapiens toll-like receptor 3 (TLR3), mRNA [NM_003265]
TMCO7	5	0	A_24_P256579	Homo sapiens mRNA for KIAA1746 protein, partial cds. [AB051533]
TMEM118	5	1	A_24_P13390	Homo sapiens transmembrane protein 118 (TMEM118), mRNA [NM_032814]
TMEM87B	5	1	A_23_P303155	Homo sapiens transmembrane protein 87B (TMEM87B), mRNA [NM_032824]
TNC	5	1	A_23_P157865	Homo sapiens tenascin C (hexabrachion) (TNC), mRNA [NM_002160]
TNS3	5	1	A_24_P346431	Homo sapiens tensin 3 (TNS3), mRNA [NM_022748]
TP53RK	5	1	A_24_P245646	Homo sapiens TP53 regulating kinase (TP53RK), mRNA [NM_033550]
TPCN2	5	1	A_23_P98159	Homo sapiens two pore segment channel 2 (TPCN2), mRNA [NM_139075]
TPR	5	1	A_23_P45875	Homo sapiens translocated promoter region (to activated MET oncogene) (TPR), mRNA [NM_003292]
TRAM2	5	1	A_24_P12413	Homo sapiens translocation associated membrane protein 2 (TRAM2), mRNA [NM_012288]
TRERF1	5	1	A_24_P217904	Transcriptional-regulating factor 1 (Transcriptional-regulating protein 132) (Zinc finger transcription factor TReP-132) (Zinc finger protein rapa) (Breast cancer anti-estrogen resistance 2). [Source:Uniprot/SWISSPROT;Acc:Q96PN7] [ENST00000372922]
TRIM27	5	1	A_32_P137035	Homo sapiens tripartite motif-containing 27 (TRIM27), mRNA [NM_006510]
TRIM32	5	1	A_24_P29966	Homo sapiens tripartite motif-containing 32 (TRIM32), mRNA [NM_012210]
TRIM37	5	1	A_23_P21230	Homo sapiens tripartite motif-containing 37 (TRIM37), transcript variant 1, mRNA [NM_015294]
TRIM45	5	1	A_23_P160523	Homo sapiens tripartite motif-containing 45 (TRIM45), mRNA [NM_025188]
TTC15	5	1	A_23_P347131	Homo sapiens cDNA FLJ36862 fis, clone ASTRO2015529. [AK094181]
TTC23	5	1	A_23_P140563	Homo sapiens tetratricopeptide repeat domain 23 (TTC23), transcript variant 2, mRNA [NM_022905]
TTC30A	5	1	A_24_P26069	Homo sapiens tetratricopeptide repeat domain 30A (TTC30A), mRNA [NM_152275]
TTLL4	5	1	A_23_P142697	Homo sapiens tubulin tyrosine ligase-like family, member 4 (TTLL4), mRNA [NM_014640]
TXLNA	5	1	A_24_P205627	Homo sapiens taxilin alpha (TXLNA), mRNA [NM_175852]
TXNRD2	5	1	A_23_P102988	Homo sapiens thioredoxin reductase 2 (TXNRD2), nuclear gene encoding mitochondrial protein, mRNA [NM_006440]
UMPS	5	1	A_23_P6624	Homo sapiens uridine monophosphate synthetase (orotate phosphoribosyl transferase and orotidine-5'-decarboxylase) (UMPS), mRNA [NM_000373]
UPF1	5	0	A_24_P194154	Homo sapiens UPF1 regulator of nonsense transcripts homolog (yeast) (UPF1), mRNA [NM_002911]
USP25	5	1	A_24_P139208	Homo sapiens ubiquitin specific peptidase 25 (USP25), mRNA [NM_013396]
USP35	5	0	A_23_P116602	Homo sapiens mRNA for KIAA1372 protein, partial cds. [AB037793]
UTP15	5	1	A_23_P58497	Homo sapiens UTP15, U3 small nucleolar ribonucleoprotein, homolog (S. cerevisiae) (UTP15), mRNA [NM_032175]
UTX	5	1	A_23_P217304	Homo sapiens ubiquitously transcribed tetratricopeptide repeat, X chromosome (UTX), mRNA [NM_021140]
VLDLR	5	1	A_23_P43476	Homo sapiens very low density lipoprotein receptor (VLDLR), transcript variant 1, mRNA [NM_003383]
VPS13A	5	1	A_32_P205303	Vacuolar protein sorting-associated protein 13A (Chorein) (Chorea- acanthocytosis protein). [Source:Uniprot/SWISSPROT;Acc:Q96RL7] [ENST00000376646]
WDFY2	5	1	A_24_P176131	Homo sapiens WD repeat and FYVE domain containing 2 (WDFY2), mRNA [NM_052950]
WDFY3	5	1	A_32_P10396	Homo sapiens WD repeat and FYVE domain containing 3 (WDFY3), transcript variant 1, mRNA [NM_014991]
WDR5B	5	1	A_23_P92184	Homo sapiens WD repeat domain 5B (WDR5B), mRNA [NM_019069]
WDR81	5	1	A_23_P354208	Homo sapiens WD repeat domain 81 (WDR81), mRNA [NM_152348]
WNT4	5	1	A_23_P382607	Homo sapiens wingless-type MMTV integration site family, member 4 (WNT4), mRNA [NM_030761]
X03757	5	0	A_24_P938236	Human mRNA fragment for Na/K-ATPase alpha subunit. [X03757]
XPNPEP3	5	0	A_24_P923629	Putative Xaa-Pro aminopeptidase 3 (EC 3.4.11.9) (X-Pro aminopeptidase 3) (Aminopeptidase P3) (APP3). [Source:Uniprot/SWISSPROT;Acc:Q9NQH7] [ENST00000357137]
XPO5	5	1	A_23_P256855	Homo sapiens exportin 5 (XPO5), mRNA [NM_020750]
ZBED2	5	1	A_23_P113793	Homo sapiens zinc finger, BED-type containing 2 (ZBED2), mRNA [NM_024508]
ZBED4	5	1	A_23_P155147	Homo sapiens zinc finger, BED-type containing 4 (ZBED4), mRNA [NM_014838]
ZBTB3	5	1	A_23_P430181	Homo sapiens zinc finger and BTB domain containing 3 (ZBTB3), mRNA [NM_024784]
ZCCHC2	5	1	A_32_P134290	Homo sapiens zinc finger, CCHC domain containing 2 (ZCCHC2), mRNA [NM_017742]
ZCCHC4	5	0	A_24_P248863	Homo sapiens DHHC domain-containing zinc finger protein mRNA, complete cds. [AY629351]
ZFP64	5	1	A_23_P501877	Homo sapiens zinc finger protein 64 homolog (mouse) (ZFP64), transcript variant 1, mRNA [NM_018197]
ZFYVE27	5	1	A_23_P323924	Homo sapiens zinc finger, FYVE domain containing 27 (ZFYVE27), transcript variant 1, mRNA [NM_001002261]
ZNF167	5	1	A_23_P253921	Homo sapiens zinc finger protein 167 (ZNF167), transcript variant 1, mRNA [NM_018651]
ZNF189	5	1	A_24_P89872	Homo sapiens zinc finger protein 189 (ZNF189), transcript variant 2, mRNA [NM_197977]
ZNF215	5	1	A_23_P53057	Homo sapiens zinc finger protein 215 (ZNF215), mRNA [NM_013250]
ZNF227	5	1	A_23_P371011	Homo sapiens zinc finger protein 227 (ZNF227), mRNA [NM_182490]
ZNF236	5	1	A_23_P55601	Homo sapiens zinc finger protein 236 (ZNF236), mRNA [NM_007345]
ZNF285A	5	1	A_23_P101319	Homo sapiens zinc finger protein 285A (ZNF285A), mRNA [NM_152354]
ZNF318	5	1	A_23_P145175	Homo sapiens zinc finger protein 318 (ZNF318), mRNA [NM_014345]
ZNF337	5	1	A_24_P318939	Homo sapiens zinc finger protein 337 (ZNF337), mRNA [NM_015655]
ZNF33B	5	0	A_32_P61657	Homo sapiens zinc finger protein 33B (ZNF33B), mRNA [NM_006955]
ZNF35	5	1	A_23_P211785	Homo sapiens zinc finger protein 35 (ZNF35), mRNA [NM_003420]
ZNF407	5	1	A_23_P208013	Homo sapiens mRNA for KIAA1703 protein, partial cds. [AB051490]
ZNF484	5	1	A_23_P341700	Homo sapiens zinc finger protein 484 (ZNF484), transcript variant 2, mRNA [NM_001007101]
ZNF508	5	0	A_23_P164468	Homo sapiens zinc finger protein 508 (ZNF508), mRNA [NM_014913]
ZNF512	5	1	A_23_P391164	Homo sapiens zinc finger protein 512 (ZNF512), mRNA [NM_032434]
ZNF516	5	0	A_24_P910325	PREDICTED: Homo sapiens zinc finger protein 516 (ZNF516), mRNA [XM_496278]
ZNF527	5	0	A_23_P402000	Homo sapiens cDNA FLJ34266 fis, clone FEBRA2002682, moderately similar to ZINC FINGER PROTEIN 91. [AK091585]
ZNF561	5	1	A_32_P113114	Homo sapiens zinc finger protein 561 (ZNF561), mRNA [NM_152289]
ZNF594	5	0	A_23_P321160	Homo sapiens mRNA for KIAA1871 protein, partial cds. [AB058774]
ZNF606	5	0	A_23_P4628	Homo sapiens zinc finger protein 606 (ZNF606), mRNA [NM_025027]
ZNF609	5	0	A_24_P145047	Homo sapiens zinc finger protein 609 (ZNF609), mRNA [NM_015042]
ZNF613	5	1	A_24_P173234	Homo sapiens zinc finger protein 613 (ZNF613), transcript variant 2, mRNA [NM_024840]
ZNF623	5	1	A_23_P258931	Homo sapiens zinc finger protein 623 (ZNF623), transcript variant 1, mRNA [NM_014789]
ZNF643	5	1	A_23_P160200	Homo sapiens zinc finger protein 643 (ZNF643), mRNA [NM_023070]
ZNF650	5	0	A_24_P285501	Homo sapiens zinc finger protein 650 (ZNF650), mRNA [NM_172070]
ZNF658	5	1	A_32_P220739	Homo sapiens zinc finger protein 658 (ZNF658), mRNA [NM_033160]
ZNF697	5	0	A_32_P19716	Homo sapiens zinc finger protein 697 (ZNF697), mRNA [NM_001080470]
ZNF70	5	1	A_24_P941625	Homo sapiens zinc finger protein 70 (ZNF70), mRNA [NM_021916]
ZNF764	5	1	A_24_P121631	Homo sapiens zinc finger protein 764 (ZNF764), mRNA [NM_033410]
ZNF778	5	1	A_32_P78783	ZN778_HUMAN Isoform 2 of Q96MU6 - Homo sapiens (Human) [Source:Uniprot/Varsplic;Acc:Q96MU6-2] [ENST00000306502]
ZNF780A	5	0	A_23_P320530	Homo sapiens cDNA FLJ33955 fis, clone CTONG2018652, moderately similar to ZINC FINGER PROTEIN MFG-3. [AK091274]
ZUBR1	5	0	A_23_P86164	Homo sapiens zinc finger, UBR1 type 1 (ZUBR1), mRNA [NM_020765]
2'-PDE	6	1	A_24_P230708	Homo sapiens 2'-phosphodiesterase (2'-PDE), mRNA [NM_177966]
7A5	6	0	A_32_P131031	Homo sapiens putative binding protein 7a5 (7A5), mRNA [NM_182762]
A_23_P106814	6	0	A_23_P106814	Unknown
A_23_P113453	6	0	A_23_P113453	Unknown
A_23_P15226	6	0	A_23_P15226	Unknown
A_23_P17152	6	0	A_23_P17152	Unknown
A_23_P206135	6	0	A_23_P206135	Unknown
A_23_P207143	6	0	A_23_P207143	Unknown
A_23_P254288	6	0	A_23_P254288	Unknown
A_23_P369758	6	0	A_23_P369758	Unknown
A_23_P421323	6	0	A_23_P421323	Unknown
A_23_P64962	6	0	A_23_P64962	Unknown
A_24_P118721	6	0	A_24_P118721	Unknown
A_24_P144134	6	0	A_24_P144134	Unknown
A_24_P15803	6	0	A_24_P15803	Unknown
A_24_P15973	6	0	A_24_P15973	Unknown
A_24_P161733	6	0	A_24_P161733	Unknown
A_24_P170283	6	0	A_24_P170283	Unknown
A_24_P221285	6	0	A_24_P221285	Unknown
A_24_P238286	6	0	A_24_P238286	Unknown
A_24_P383680	6	0	A_24_P383680	Unknown
A_24_P401392	6	0	A_24_P401392	Unknown
A_24_P41540	6	0	A_24_P41540	Unknown
A_24_P460195	6	0	A_24_P460195	Unknown
A_24_P467805	6	0	A_24_P467805	Unknown
A_24_P493005	6	0	A_24_P493005	Unknown
A_24_P50139	6	0	A_24_P50139	Unknown
A_24_P50390	6	0	A_24_P50390	Unknown
A_24_P565898	6	0	A_24_P565898	Unknown
A_24_P611903	6	0	A_24_P611903	Unknown
A_24_P650011	6	0	A_24_P650011	Unknown
A_24_P674924	6	0	A_24_P674924	Unknown
A_24_P7750	6	0	A_24_P7750	Unknown
A_24_P799580	6	0	A_24_P799580	Unknown
A_24_P803809	6	0	A_24_P803809	Unknown
A_24_P810074	6	0	A_24_P810074	Unknown
A_24_P844100	6	0	A_24_P844100	Unknown
A_24_P859124	6	0	A_24_P859124	Unknown
A_24_P910169	6	0	A_24_P910169	Unknown
A_24_P912730	6	0	A_24_P912730	Unknown
A_24_P929650	6	0	A_24_P929650	Unknown
A_24_P93111	6	0	A_24_P93111	Unknown
A_24_P938006	6	0	A_24_P938006	Unknown
A_32_P101420	6	0	A_32_P101420	Unknown
A_32_P112401	6	0	A_32_P112401	Unknown
A_32_P116153	6	0	A_32_P116153	Unknown
A_32_P119949	6	0	A_32_P119949	Unknown
A_32_P147297	6	0	A_32_P147297	Unknown
A_32_P148407	6	0	A_32_P148407	Unknown
A_32_P152696	6	0	A_32_P152696	Unknown
A_32_P157671	6	0	A_32_P157671	Unknown
A_32_P16989	6	0	A_32_P16989	Unknown
A_32_P17672	6	0	A_32_P17672	Unknown
A_32_P185530	6	0	A_32_P185530	Unknown
A_32_P186348	6	0	A_32_P186348	Unknown
A_32_P186678	6	0	A_32_P186678	Unknown
A_32_P190334	6	0	A_32_P190334	Unknown
A_32_P190343	6	0	A_32_P190343	Unknown
A_32_P19460	6	0	A_32_P19460	Unknown
A_32_P19466	6	0	A_32_P19466	Unknown
A_32_P20040	6	0	A_32_P20040	Unknown
A_32_P205792	6	0	A_32_P205792	Unknown
A_32_P219011	6	0	A_32_P219011	Unknown
A_32_P227158	6	0	A_32_P227158	Unknown
A_32_P25065	6	0	A_32_P25065	Unknown
A_32_P27964	6	0	A_32_P27964	Unknown
A_32_P74901	6	0	A_32_P74901	Unknown
A_32_P83174	6	0	A_32_P83174	Unknown
AA004908	6	0	A_32_P148948	zh90g02.s1 Soares_fetal_liver_spleen_1NFLS_S1 Homo sapiens cDNA clone IMAGE:428594 3' similar to SW:DCE_MOUSE P21271 GLUTAMATE DECARBOXYLASE ;, mRNA sequence [AA004908]
AA019203	6	0	A_32_P98162	ze57f04.s1 Soares retina N2b4HR Homo sapiens cDNA clone IMAGE:363103 3' similar to gb:X62534 HIGH MOBILITY GROUP PROTEIN HMG2 (HUMAN);, mRNA sequence [AA019203]
AA126789	6	0	A_32_P42426	AA126789 zn87e10.s1 Stratagene lung carcinoma 937218 Homo sapiens cDNA clone IMAGE:565194 3', mRNA sequence [AA126789]
AA428090	6	0	A_32_P106980	AA428090 zw32a08.r1 Soares ovary tumor NbHOT Homo sapiens cDNA clone IMAGE:770966 5', mRNA sequence [AA428090]
AA609065	6	0	A_32_P121944	af10g10.s1 Soares_testis_NHT Homo sapiens cDNA clone IMAGE:1031298 3' similar to gb:M37721 PEPTIDYL-GLYCINE ALPHA-AMIDATING MONOOXYGENASE PRECURSOR (HUMAN);, mRNA sequence [AA609065]
AA778291	6	0	A_32_P128006	AA778291 zl56d07.s1 Soares_pregnant_uterus_NbHPU Homo sapiens cDNA clone IMAGE:505933 3', mRNA sequence [AA778291]
AA778430	6	0	A_32_P123527	AA778430 zf39f12.s1 Soares_fetal_heart_NbHH19W Homo sapiens cDNA clone IMAGE:379343 3', mRNA sequence [AA778430]
AA814210	6	0	A_32_P168670	ob24h02.s1 NCI_CGAP_Kid5 Homo sapiens cDNA clone IMAGE:1324659 3', mRNA sequence [AA814210]
AA843546	6	0	A_32_P105578	AA843546 ak08d08.s1 Soares_parathyroid_tumor_NbHPA Homo sapiens cDNA clone IMAGE:1405359 3', mRNA sequence [AA843546]
AA854957	6	0	A_32_P210525	aj70d02.s1 Soares_parathyroid_tumor_NbHPA Homo sapiens cDNA clone IMAGE:1401795 3', mRNA sequence [AA854957]
AA973883	6	0	A_32_P146701	oq16g08.s1 NCI_CGAP_GC4 Homo sapiens cDNA clone IMAGE:1586558 3' similar to gb:J04794 ALCOHOL DEHYDROGENASE (HUMAN);, mRNA sequence [AA973883]
AARS	6	1	A_24_P172990	Homo sapiens alanyl-tRNA synthetase (AARS), mRNA [NM_001605]
AASS	6	0	A_23_P8754	Homo sapiens aminoadipate-semialdehyde synthase (AASS), mRNA [NM_005763]
AB040974	6	0	A_24_P940218	Homo sapiens mRNA for KIAA1541 protein, partial cds. [AB040974]
ABCA1	6	1	A_24_P235429	Homo sapiens ATP-binding cassette, sub-family A (ABC1), member 1 (ABCA1), mRNA [NM_005502]
ABCA3	6	1	A_23_P140876	Homo sapiens ATP-binding cassette, sub-family A (ABC1), member 3 (ABCA3), mRNA [NM_001089]
ABCB10	6	1	A_32_P23624	Homo sapiens ATP-binding cassette, sub-family B (MDR/TAP), member 10 (ABCB10), nuclear gene encoding mitochondrial protein, mRNA [NM_012089]
ABCC10	6	1	A_23_P219013	Homo sapiens ATP-binding cassette, sub-family C (CFTR/MRP), member 10 (ABCC10), mRNA [NM_033450]
ABCC4	6	1	A_23_P25559	Homo sapiens ATP-binding cassette, sub-family C (CFTR/MRP), member 4 (ABCC4), mRNA [NM_005845]
ABCC6	6	1	A_23_P366828	Homo sapiens ATP-binding cassette, sub-family C (CFTR/MRP), member 6 (ABCC6), transcript variant 1, mRNA [NM_001171]
ABCD1	6	1	A_23_P148556	Homo sapiens ATP-binding cassette, sub-family D (ALD), member 1 (ABCD1), mRNA [NM_000033]
ABCF1	6	1	A_23_P251660	Homo sapiens ATP-binding cassette, sub-family F (GCN20), member 1 (ABCF1), transcript variant 2, mRNA [NM_001090]
ABCF2	6	1	A_24_P380629	Homo sapiens ATP-binding cassette, sub-family F (GCN20), member 2 (ABCF2), nuclear gene encoding mitochondrial protein, transcript variant 1, mRNA [NM_007189]
ABHD10	6	1	A_24_P308590	Homo sapiens abhydrolase domain containing 10 (ABHD10), mRNA [NM_018394]
ABHD11	6	1	A_23_P8558	Homo sapiens abhydrolase domain containing 11 (ABHD11), mRNA [NM_148912]
ABHD13	6	1	A_23_P205027	Homo sapiens abhydrolase domain containing 13 (ABHD13), mRNA [NM_032859]
ABHD2	6	1	A_24_P142141	Homo sapiens abhydrolase domain containing 2 (ABHD2), transcript variant 1, mRNA [NM_007011]
ABTB2	6	1	A_23_P356616	Homo sapiens ankyrin repeat and BTB (POZ) domain containing 2 (ABTB2), mRNA [NM_145804]
ACACA	6	0	A_23_P141434	Homo sapiens acetyl-Coenzyme A carboxylase alpha (ACACA), transcript variant 2, mRNA [NM_198839]
ACAD9	6	1	A_24_P191656	Homo sapiens acyl-Coenzyme A dehydrogenase family, member 9 (ACAD9), mRNA [NM_014049]
ACADS	6	1	A_23_P65022	Homo sapiens acyl-Coenzyme A dehydrogenase, C-2 to C-3 short chain (ACADS), nuclear gene encoding mitochondrial protein, mRNA [NM_000017]
ACO1	6	1	A_23_P9416	Homo sapiens aconitase 1, soluble (ACO1), mRNA [NM_002197]
ACOT2	6	0	A_24_P301195	Homo sapiens acyl-CoA thioesterase 2 (ACOT2), mRNA [NM_006821]
ACOT7	6	0	A_24_P205589	Homo sapiens acyl-CoA thioesterase 7 (ACOT7), transcript variant hBACHb, mRNA [NM_181864]
ACSL4	6	1	A_23_P217564	Homo sapiens acyl-CoA synthetase long-chain family member 4 (ACSL4), transcript variant 1, mRNA [NM_004458]
ACTB	6	0	A_32_P137939	Homo sapiens actin, beta (ACTB), mRNA [NM_001101]
ACTG1	6	0	A_32_P175198	Homo sapiens actin, gamma 1 (ACTG1), mRNA [NM_001614]
ACTN1	6	1	A_24_P107695	Homo sapiens actinin, alpha 1 (ACTN1), mRNA [NM_001102]
ACTN3	6	1	A_23_P138881	Homo sapiens actinin, alpha 3 (ACTN3), mRNA [NM_001104]
ACTN4	6	1	A_23_P315241	Homo sapiens actinin, alpha 4 (ACTN4), mRNA [NM_004924]
ACVR2B	6	1	A_32_P134209	Homo sapiens activin A receptor, type IIB (ACVR2B), mRNA [NM_001106]
ADAM10	6	1	A_23_P48886	Homo sapiens ADAM metallopeptidase domain 10 (ADAM10), mRNA [NM_001110]
ADAM11	6	1	A_23_P207345	Homo sapiens ADAM metallopeptidase domain 11 (ADAM11), mRNA [NM_002390]
ADAM28	6	1	A_23_P21758	Homo sapiens ADAM metallopeptidase domain 28 (ADAM28), transcript variant 1, mRNA [NM_014265]
ADAM8	6	1	A_24_P300777	Homo sapiens ADAM metallopeptidase domain 8 (ADAM8), mRNA [NM_001109]
ADAMTSL3	6	1	A_23_P43940	Homo sapiens ADAMTS-like 3 (ADAMTSL3), mRNA [NM_207517]
ADC	6	1	A_24_P11462	Homo sapiens arginine decarboxylase (ADC), mRNA [NM_052998]
ADCK5	6	1	A_23_P94365	Homo sapiens aarF domain containing kinase 5 (ADCK5), mRNA [NM_174922]
ADCY3	6	1	A_23_P67864	Homo sapiens adenylate cyclase 3 (ADCY3), mRNA [NM_004036]
ADCY4	6	1	A_23_P381261	Homo sapiens adenylate cyclase 4 (ADCY4), mRNA [NM_139247]
ADCY6	6	1	A_23_P501547	Homo sapiens adenylate cyclase 6 (ADCY6), transcript variant 1, mRNA [NM_015270]
ADCY9	6	1	A_24_P935103	Homo sapiens adenylate cyclase 9 (ADCY9), mRNA [NM_001116]
ADPGK	6	1	A_23_P14716	Homo sapiens ADP-dependent glucokinase (ADPGK), mRNA [NM_031284]
ADPRHL2	6	1	A_23_P34568	Homo sapiens ADP-ribosylhydrolase like 2 (ADPRHL2), mRNA [NM_017825]
ADRA1B	6	1	A_23_P33326	Homo sapiens adrenergic, alpha-1B-, receptor (ADRA1B), mRNA [NM_000679]
[truncated: 6,467 more rows]
