# Supplementary material for: Conserved host response to highly pathogenic avian influenza virus infection in human cell culture, mouse and macaque model systems
Source: BMC Syst Biol. 2011 Nov 11;5:190. doi: 10.1186/1752-0509-5-190 (PMC3229612; doi:10.1186/1752-0509-5-190)
Supplement: Additional file 7 — Table S5; Top biological functions (as determined by IPA). Most statistically significant functions for set were determined and then sorted by # of genes within function. Redundant biological functions (with redundant gene content) were removed and table was limited to 10 biological functions. [file 1752-0509-5-190-S7.XLSX]

## Sheet: Sheet1
Top biological functions (as determined by IPA). The most statistically significant functions are shown. Functions listed are within the top 25 most statistically significant. Non-relevant disorders and diseases were excluded from the table.
ID	Symbol	fibrosis	inflammation	inflammatory disorder of mice	growth of blood cells	activation of ATF binding site	growth of normal cells	catabolism of L-tryptophan	growth of cells	Lymphocyte migration	growth of leukocytes	infiltration of leukocytes	T cell migration	growth of T lymphocytes	infiltration by mononuclear leukocytes	infiltration by neutrophils	inhibition of blood cells	growth of eukaryotic cells	immune response	infiltration by T lymphocytes	infiltration by myofibroblasts	developmental process of leukocytes
NM_001565	CXCL10	x	x	x	x		x		x	x	x	x	x		x	x		x	x	x	x	x
NM_000600	IL6	x	x	x	x		x	x	x	x	x	x	x	x	x	x	x	x	x	x		x
NM_000698	ALOX5	x	x	x			x		x	x			x					x
NM_004024	ATF3	x				x	x		x									x
NM_000091	COL4A3	x		x						x		x	x		x					x	x
NM_001548	IFIT1	x
NM_001549	IFIT3	x							x
NM_016817	OAS2	x
NM_006290	TNFAIP3	x	x													x
NM_002984	CCL4		x		x		x		x	x		x	x		x	x	x	x	x			x
NM_006889	CD86		x	x	x		x	x	x	x	x	x	x	x	x		x	x	x	x		x
NM_005252	FOS			x	x	x	x		x		x			x				x	x			x
NM_172140	IL29				x		x		x		x			x				x	x			x
NM_006573	TNFSF13B		x	x	x		x		x	x	x			x				x	x			x
NM_016428	ABI3
NM_001124	ADM								x			x				x		x	x			x
NM_005170	ASCL2
NM_138456	BATF2
NM_181435	C1QTNF3								x									x
NM_003956	CH25H
NM_144673	CMTM2
NM_002164	IDO1			x				x	x								x	x	x			x
NM_001547	IFIT2
NM_004633	IL1R2		x	x															x
NM_016358	IRX4
NM_002229	JUNB		x			x			x									x				x
NM_002301	LDHC
NM_002463	MX2			x															x
NM_002357	MXD1								x
NM_003733	OASL
NM_020367	PARP11
NM_002638	PI3
NM_003619	PRSS12
NM_014470	RND1
NM_080657	RSAD2
X87160	SCNN1G
NM_181597	UPP1								x
NM_017414	USP18
NM_017523	XAF1
